# Supplementary material for: Bis(μ-2-carboxymethyl-2-hydroxy­butane­dioato)bis­[diaqua­manganese(II)]–1,2-bis­(pyridin-4-yl)ethane–water (1/1/2)
Source: Acta Crystallogr Sect E Struct Rep Online. 2012 Jul 25;68(Pt 8):m1116–7. doi: 10.1107/S1600536812032771 (PMC3414161; doi:10.1107/S1600536812032771)
Supplement: Supplementary file 1 [file e-68-m1116-sup1.cif]

##############################################################################
#                                                                            #
# This CIF contains the data in a paper accepted for publication in          #
# Acta Crystallographica Section E. It conforms to the requirements of       #
# Notes for Authors for Acta Crystallographica Section E, and has been       #
# peer reviewed under the auspices of the IUCr Commission on Journals.       #
#                                                                            #
# Full details of the Crystallographic Information File format               #
# are given in the paper "The Crystallographic Information File (CIF):       #
# a New Standard Archive File for Crystallography" by S. R. Hall, F. H.      #
# Allen and I. D. Brown [Acta Cryst. (1991), A47, 655-685].                  #
#                                                                            #
# The current version of the core CIF dictionary is obtainable from          #
# ftp://ftp.iucr.org/pub/cif_core.dic.                                       #
#                                                                            #
# Software is freely available for graphical display of the structure(s)     #
# in this CIF. For information consult the CIF software page                 #
# http://www.iucr.org/resources/cif/software.                                #
#                                                                            #
# This file may be used for bona fide research purposes within the           #
# scientific community so long as proper attribution is given to the journal # 
# article from which it was obtained.                                        #
#                                                                            #
##############################################################################
data_I
_audit_creation_method     SHELXTL
_chemical_name_systematic
;
Bis(\m-2-carboxymethyl-2-hydroxybutanedioato)bis[diaquamanganese(II)]--
1,2-bis(pyridin-4-yl)ethane--water (1/1/2)
;
_chemical_name_common     ?
_chemical_formula_moiety     'C12 H20 Mn2 O18, C12 H12 N2, 2(H2 O)'
_chemical_formula_sum     'C24 H36 Mn2 N2 O20'
_chemical_formula_iupac     '[Mn2 (C6 H6 O7)2 (H2 O)4], C12 H12 N2, 2H2 O'
_chemical_formula_weight     782.43
_chemical_melting_point     ?
_symmetry_cell_setting     triclinic
_symmetry_space_group_name_H-M     'P -1'
_symmetry_space_group_name_Hall     '-P 1'
loop_
    _symmetry_equiv_pos_as_xyz
    'x, y, z'
    '-x, -y, -z'
_cell_length_a     9.3950(19)
_cell_length_b     9.5880(19)
_cell_length_c     10.252(2)
_cell_angle_alpha     68.90(3)
_cell_angle_beta     67.74(3)
_cell_angle_gamma     78.16(3)
_cell_volume     794.8(3)
_cell_formula_units_Z     1
_cell_measurement_reflns_used     11909
_cell_measurement_theta_min     2.7
_cell_measurement_theta_max     27.6
_cell_measurement_temperature     293(2)
_exptl_crystal_description     'block'
_exptl_crystal_colour     'colourless'
_exptl_crystal_size_max     0.40
_exptl_crystal_size_mid     0.20
_exptl_crystal_size_min     0.20
_exptl_crystal_density_diffrn     1.635
_exptl_crystal_density_meas     ?
_exptl_crystal_density_method     'not measured'
_exptl_crystal_F_000     404
_exptl_absorpt_coefficient_mu     0.884
_exptl_absorpt_correction_type     multi-scan
_exptl_absorpt_process_details     '(SADABS; Bruker, 1997)'
_exptl_absorpt_correction_T_min     0.7187
_exptl_absorpt_correction_T_max     0.8430
_exptl_special_details     ?
_diffrn_ambient_temperature     293(2)
_diffrn_radiation_type     MoK\a
_diffrn_radiation_wavelength     0.71073
_diffrn_radiation_source     'fine-focus sealed tube'
_diffrn_radiation_monochromator     graphite
_diffrn_measurement_device_type     'Bruker SMART CCD'
_diffrn_measurement_method     '\f and \w'
_diffrn_detector_area_resol_mean     ?
_diffrn_reflns_number     4449
_diffrn_reflns_av_R_equivalents     0.0143
_diffrn_reflns_av_sigmaI/netI     0.0240
_diffrn_reflns_theta_min     2.26
_diffrn_reflns_theta_max     26.00
_diffrn_reflns_theta_full     26.00
_diffrn_measured_fraction_theta_max     0.975
_diffrn_measured_fraction_theta_full     0.975
_diffrn_reflns_limit_h_min     -11
_diffrn_reflns_limit_h_max     11
_diffrn_reflns_limit_k_min     -8
_diffrn_reflns_limit_k_max     11
_diffrn_reflns_limit_l_min     -12
_diffrn_reflns_limit_l_max     11
_diffrn_standards_number     ?
_diffrn_standards_interval_count     ?
_diffrn_standards_interval_time     ?
_diffrn_standards_decay_%     ?
_refine_special_details
;
Refinement of <i>F</i>^2^ against ALL reflections. The weighted <i>R</i>-factor
<i>wR</i> and goodness of fit <i>S</i> are based on <i>F</i>^2^, conventional
<i>R</i>-factors <i>R</i> are based on <i>F</i>, with <i>F</i> set to zero for
negative <i>F</i>^2^. The threshold expression of <i>F</i>^2^ >
\s(<i>F</i>^2^) is used only for calculating <i>R</i>-factors(gt) <i>etc</i>.
and is not relevant to the choice of reflections for refinement.
<i>R</i>-factors based on <i>F</i>^2^ are statistically about twice as large
as those based on <i>F</i>, and <i>R</i>- factors based on ALL data will be
even larger.
;
_reflns_number_total     3048
_reflns_number_gt     2780
_reflns_threshold_expression     I>2\s(I)
_refine_ls_structure_factor_coef     Fsqd
_refine_ls_matrix_type     full
_refine_ls_R_factor_all     0.0351
_refine_ls_R_factor_gt     0.0327
_refine_ls_wR_factor_gt     0.0910
_refine_ls_wR_factor_ref     0.0924
_refine_ls_goodness_of_fit_ref     1.051
_refine_ls_restrained_S_all     1.050
_refine_ls_number_reflns     3048
_refine_ls_number_parameters     239
_refine_ls_number_restraints     7
_refine_ls_hydrogen_treatment     mixed
_refine_ls_weighting_scheme     calc
_refine_ls_weighting_details
         'calc w=1/[\s^2^(Fo^2^)+(0.0603P)^2^+0.2356P] where P=(Fo^2^+2Fc^2^)/3'
_atom_sites_solution_hydrogens     geom
_atom_sites_solution_primary     direct
_atom_sites_solution_secondary     difmap
_refine_ls_shift/su_max     0.001
_refine_ls_shift/su_mean     0.000
_refine_diff_density_max     0.517
_refine_diff_density_min     -0.417
_refine_ls_extinction_method     none
_refine_ls_extinction_coef     ?
loop_
    _atom_type_symbol
    _atom_type_description
    _atom_type_scat_dispersion_real
    _atom_type_scat_dispersion_imag
    _atom_type_scat_source
    'C' 'C' 0.0033 0.0016
                         'International Tables Vol C Tables 4.2.6.8 and 6.1.1.4'
    'H' 'H' 0.0000 0.0000
                         'International Tables Vol C Tables 4.2.6.8 and 6.1.1.4'
    'N' 'N' 0.0061 0.0033
                         'International Tables Vol C Tables 4.2.6.8 and 6.1.1.4'
    'O' 'O' 0.0106 0.0060
                         'International Tables Vol C Tables 4.2.6.8 and 6.1.1.4'
    'Mn' 'Mn' 0.3368 0.7283
                         'International Tables Vol C Tables 4.2.6.8 and 6.1.1.4'
_computing_data_collection     'SMART (Bruker, 1997)'
_computing_cell_refinement     'SAINT (Bruker, 1997)'
_computing_data_reduction     'SAINT (Bruker, 1997)'
_computing_structure_solution     'SHELXS97 (Sheldrick, 2008)'
_computing_structure_refinement     'SHELXL97 (Sheldrick, 2008)'
_computing_molecular_graphics     'SHELXTL (Sheldrick, 2008)'
_computing_publication_material     'SHELXTL (Sheldrick, 2008)'
loop_
    _atom_site_type_symbol
    _atom_site_label
    _atom_site_fract_x
    _atom_site_fract_y
    _atom_site_fract_z
    _atom_site_U_iso_or_equiv
    _atom_site_adp_type
    _atom_site_calc_flag
    _atom_site_refinement_flags
    _atom_site_occupancy
    _atom_site_symmetry_multiplicity
    _atom_site_disorder_assembly
    _atom_site_disorder_group
    Mn Mn1 0.59630(3) 0.69243(3) 0.60317(3) 0.02605(12) Uani d . 1 1 . .
    O O1 0.42810(14) 0.50818(14) 0.71524(14) 0.0253(3) Uani d D 1 1 . .
    H H1O 0.422(3) 0.467(2) 0.648(2) 0.038 Uiso d D 1 1 . .
    O O2 0.38654(15) 0.79182(15) 0.54871(15) 0.0344(3) Uani d . 1 1 . .
    O O3 0.13155(17) 0.80099(18) 0.6601(2) 0.0491(4) Uani d . 1 1 . .
    O O4 0.47047(16) 0.73580(18) 0.81310(15) 0.0377(3) Uani d . 1 1 . .
    O O5 0.34758(17) 0.66928(18) 1.05400(15) 0.0400(4) Uani d . 1 1 . .
    H H5 0.4213 0.7042 1.0522 0.060 Uiso calc R 1 1 . .
    O O6 0.31979(15) 0.40470(17) 0.57203(15) 0.0355(3) Uani d . 1 1 . .
    O O7 0.06796(18) 0.4110(3) 0.6235(2) 0.0632(6) Uani d . 1 1 . .
    O O8 0.76699(16) 0.56448(18) 0.70557(16) 0.0389(3) Uani d D 1 1 . .
    H H8A 0.738(3) 0.4919(19) 0.7866(15) 0.047 Uiso d D 1 1 . .
    H H8B 0.8528(15) 0.525(3) 0.659(2) 0.047 Uiso d D 1 1 . .
    O O9 0.70528(19) 0.89824(18) 0.5069(2) 0.0498(4) Uani d D 1 1 . .
    H H9A 0.8044(3) 0.892(3) 0.476(3) 0.060 Uiso d D 1 1 . .
    H H9B 0.672(3) 0.9906(10) 0.498(3) 0.060 Uiso d D 1 1 . .
    C C1 0.27525(19) 0.5802(2) 0.76103(19) 0.0243(4) Uani d . 1 1 . .
    C C2 0.2623(2) 0.7377(2) 0.6467(2) 0.0289(4) Uani d . 1 1 . .
    C C3 0.2476(2) 0.5940(2) 0.9129(2) 0.0294(4) Uani d . 1 1 . .
    H H3A 0.1475 0.6478 0.9430 0.035 Uiso calc R 1 1 . .
    H H3B 0.2421 0.4939 0.9836 0.035 Uiso calc R 1 1 . .
    C C4 0.3654(2) 0.6717(2) 0.9252(2) 0.0277(4) Uani d . 1 1 . .
    C C5 0.1528(2) 0.4839(2) 0.7782(2) 0.0285(4) Uani d . 1 1 . .
    H H5A 0.1468 0.3963 0.8648 0.034 Uiso calc R 1 1 . .
    H H5B 0.0535 0.5413 0.7976 0.034 Uiso calc R 1 1 . .
    C C6 0.1791(2) 0.4310(2) 0.6473(2) 0.0295(4) Uani d . 1 1 . .
    N N11 0.4324(2) 0.18749(19) 0.9584(2) 0.0367(4) Uani d . 1 1 . .
    C C11 0.4410(3) 0.1513(2) 0.8411(2) 0.0392(5) Uani d . 1 1 . .
    H H11 0.5245 0.1776 0.7540 0.047 Uiso calc R 1 1 . .
    C C12 0.3275(3) 0.0755(2) 0.8483(3) 0.0401(5) Uani d . 1 1 . .
    H H12 0.3343 0.0505 0.7664 0.048 Uiso calc R 1 1 . .
    C C13 0.2026(2) 0.0363(2) 0.9784(3) 0.0397(5) Uani d . 1 1 . .
    C C14 0.1958(3) 0.0774(3) 1.0979(3) 0.0433(5) Uani d . 1 1 . .
    H H14 0.1126 0.0544 1.1857 0.052 Uiso calc R 1 1 . .
    C C15 0.3128(3) 0.1524(3) 1.0851(3) 0.0408(5) Uani d . 1 1 . .
    H H15 0.3090 0.1790 1.1652 0.049 Uiso calc R 1 1 . .
    C C16 0.0763(3) -0.0475(3) 0.9912(3) 0.0521(6) Uani d . 1 1 . .
    H H16A 0.0643 -0.1376 1.0761 0.062 Uiso calc R 1 1 . .
    H H16B 0.1053 -0.0777 0.9032 0.062 Uiso calc R 1 1 . .
    O O1W 0.0166(2) 0.8352(2) 0.4269(2) 0.0644(5) Uani d D 1 1 . .
    H H1WA 0.061(3) 0.824(4) 0.501(3) 0.077 Uiso d D 1 1 . .
    H H1WB 0.023(4) 0.7418(18) 0.410(4) 0.077 Uiso d D 1 1 . .
loop_
    _atom_site_aniso_label
    _atom_site_aniso_U_11
    _atom_site_aniso_U_22
    _atom_site_aniso_U_33
    _atom_site_aniso_U_12
    _atom_site_aniso_U_13
    _atom_site_aniso_U_23
    Mn1 0.02480(17) 0.02764(18) 0.02587(17) -0.00515(11) -0.00565(12)
                                                                    -0.00986(12)
    O1 0.0215(6) 0.0254(6) 0.0297(6) 0.0000(5) -0.0076(5) -0.0114(5)
    O2 0.0298(7) 0.0293(7) 0.0357(7) -0.0044(6) -0.0089(6) -0.0016(6)
    O3 0.0295(8) 0.0379(9) 0.0649(11) 0.0061(6) -0.0130(7) -0.0066(8)
    O4 0.0375(8) 0.0463(8) 0.0320(7) -0.0179(6) -0.0006(6) -0.0189(6)
    O5 0.0428(8) 0.0539(9) 0.0291(7) -0.0222(7) -0.0092(6) -0.0126(7)
    O6 0.0265(7) 0.0492(9) 0.0378(7) -0.0015(6) -0.0071(6) -0.0263(7)
    O7 0.0296(8) 0.1139(16) 0.0738(12) -0.0066(9) -0.0134(8) -0.0644(12)
    O8 0.0288(7) 0.0465(9) 0.0312(7) -0.0008(6) -0.0072(6) -0.0048(7)
    O9 0.0355(8) 0.0282(8) 0.0753(12) -0.0089(7) -0.0104(8) -0.0094(8)
    C1 0.0204(8) 0.0253(9) 0.0265(8) -0.0026(7) -0.0042(7) -0.0108(7)
    C2 0.0267(9) 0.0263(9) 0.0346(10) -0.0004(7) -0.0106(8) -0.0110(8)
    C3 0.0294(9) 0.0308(10) 0.0273(9) -0.0082(8) -0.0032(7) -0.0119(8)
    C4 0.0281(9) 0.0262(9) 0.0297(9) -0.0019(7) -0.0078(7) -0.0121(8)
    C5 0.0223(8) 0.0310(10) 0.0317(9) -0.0056(7) -0.0032(7) -0.0133(8)
    C6 0.0261(9) 0.0318(10) 0.0328(9) -0.0038(7) -0.0083(7) -0.0135(8)
    N11 0.0367(9) 0.0311(9) 0.0455(10) -0.0044(7) -0.0202(8) -0.0078(8)
    C11 0.0400(11) 0.0335(11) 0.0415(11) -0.0017(9) -0.0152(9) -0.0077(9)
    C12 0.0450(12) 0.0367(11) 0.0487(12) 0.0040(9) -0.0244(10) -0.0193(10)
    C13 0.0350(11) 0.0345(11) 0.0600(14) 0.0020(9) -0.0235(10) -0.0209(10)
    C14 0.0341(11) 0.0492(13) 0.0496(13) -0.0077(10) -0.0124(10) -0.0180(11)
    C15 0.0446(12) 0.0429(12) 0.0438(12) -0.0066(10) -0.0208(10) -0.0154(10)
    C16 0.0394(13) 0.0454(14) 0.0871(19) 0.0007(11) -0.0266(13) -0.0350(13)
    O1W 0.0568(11) 0.0585(12) 0.0768(13) -0.0075(9) -0.0278(10) -0.0126(11)
_geom_special_details
;
All e.s.d.'s (except the e.s.d. in the dihedral angle between two l.s. planes)
are estimated using the full covariance matrix. The cell e.s.d.'s are taken
into account individually in the estimation of e.s.d.'s in distances, angles
and torsion angles; correlations between e.s.d.'s in cell parameters are only
used when they are defined by crystal symmetry. An approximate (isotropic)
treatment of cell e.s.d.'s is used for estimating e.s.d.'s involving l.s.
planes.
;
loop_
    _geom_bond_atom_site_label_1
    _geom_bond_atom_site_label_2
    _geom_bond_site_symmetry_2
    _geom_bond_distance
    _geom_bond_publ_flag
    Mn1 O6 2_666 2.1319(15) ?
    Mn1 O9 . 2.1395(17) ?
    Mn1 O4 . 2.1720(15) ?
    Mn1 O8 . 2.1725(16) ?
    Mn1 O2 . 2.1871(15) ?
    Mn1 O1 . 2.2905(16) ?
    O1 C1 . 1.440(2) ?
    O1 H1O . 0.930(2) ?
    O2 C2 . 1.275(2) ?
    O3 C2 . 1.234(2) ?
    O4 C4 . 1.246(2) ?
    O5 C4 . 1.259(2) ?
    O5 H5 . 0.8200 ?
    O6 C6 . 1.280(2) ?
    O6 Mn1 2_666 2.1319(15) ?
    O7 C6 . 1.223(2) ?
    O8 H8A . 0.860(2) ?
    O8 H8B . 0.859(2) ?
    O9 H9A . 0.860(2) ?
    O9 H9B . 0.860(2) ?
    C1 C3 . 1.529(3) ?
    C1 C5 . 1.540(2) ?
    C1 C2 . 1.558(3) ?
    C3 C4 . 1.518(3) ?
    C3 H3A . 0.9700 ?
    C3 H3B . 0.9700 ?
    C5 C6 . 1.519(3) ?
    C5 H5A . 0.9700 ?
    C5 H5B . 0.9700 ?
    N11 C11 . 1.337(3) ?
    N11 C15 . 1.341(3) ?
    C11 C12 . 1.375(3) ?
    C11 H11 . 0.9300 ?
    C12 C13 . 1.389(3) ?
    C12 H12 . 0.9300 ?
    C13 C14 . 1.392(3) ?
    C13 C16 . 1.506(3) ?
    C14 C15 . 1.375(3) ?
    C14 H14 . 0.9300 ?
    C15 H15 . 0.9300 ?
    C16 C16 2_557 1.518(5) ?
    C16 H16A . 0.9700 ?
    C16 H16B . 0.9700 ?
    O1W H1WA . 0.960(2) ?
    O1W H1WB . 0.959(2) ?
loop_
    _geom_angle_atom_site_label_1
    _geom_angle_atom_site_label_2
    _geom_angle_atom_site_label_3
    _geom_angle_site_symmetry_1
    _geom_angle_site_symmetry_3
    _geom_angle
    _geom_angle_publ_flag
    O6 Mn1 O9 2_666 . 103.57(7) ?
    O6 Mn1 O4 2_666 . 163.30(6) ?
    O9 Mn1 O4 . . 93.05(7) ?
    O6 Mn1 O8 2_666 . 93.96(6) ?
    O9 Mn1 O8 . . 95.36(7) ?
    O4 Mn1 O8 . . 85.97(6) ?
    O6 Mn1 O2 2_666 . 92.00(6) ?
    O9 Mn1 O2 . . 94.89(6) ?
    O4 Mn1 O2 . . 84.89(6) ?
    O8 Mn1 O2 . . 166.60(5) ?
    O6 Mn1 O1 2_666 . 83.80(6) ?
    O9 Mn1 O1 . . 166.66(6) ?
    O4 Mn1 O1 . . 79.57(6) ?
    O8 Mn1 O1 . . 95.19(6) ?
    O2 Mn1 O1 . . 73.53(5) ?
    C1 O1 Mn1 . . 107.05(10) ?
    C1 O1 H1O . . 101.9(14) ?
    Mn1 O1 H1O . . 112.3(14) ?
    C2 O2 Mn1 . . 114.86(12) ?
    C4 O4 Mn1 . . 132.39(13) ?
    C4 O5 H5 . . 109.5 ?
    C6 O6 Mn1 . 2_666 127.51(12) ?
    Mn1 O8 H8A . . 118.4(17) ?
    Mn1 O8 H8B . . 123.3(17) ?
    H8A O8 H8B . . 101(2) ?
    Mn1 O9 H9A . . 117.2(19) ?
    Mn1 O9 H9B . . 134(2) ?
    H9A O9 H9B . . 109(3) ?
    O1 C1 C3 . . 106.79(14) ?
    O1 C1 C5 . . 110.98(14) ?
    C3 C1 C5 . . 108.23(15) ?
    O1 C1 C2 . . 110.46(14) ?
    C3 C1 C2 . . 110.69(15) ?
    C5 C1 C2 . . 109.64(15) ?
    O3 C2 O2 . . 125.25(18) ?
    O3 C2 C1 . . 116.81(17) ?
    O2 C2 C1 . . 117.94(16) ?
    C4 C3 C1 . . 117.19(15) ?
    C4 C3 H3A . . 108.0 ?
    C1 C3 H3A . . 108.0 ?
    C4 C3 H3B . . 108.0 ?
    C1 C3 H3B . . 108.0 ?
    H3A C3 H3B . . 107.2 ?
    O4 C4 O5 . . 122.97(17) ?
    O4 C4 C3 . . 121.25(16) ?
    O5 C4 C3 . . 115.76(16) ?
    C6 C5 C1 . . 116.30(15) ?
    C6 C5 H5A . . 108.2 ?
    C1 C5 H5A . . 108.2 ?
    C6 C5 H5B . . 108.2 ?
    C1 C5 H5B . . 108.2 ?
    H5A C5 H5B . . 107.4 ?
    O7 C6 O6 . . 124.37(18) ?
    O7 C6 C5 . . 119.40(17) ?
    O6 C6 C5 . . 116.17(16) ?
    C11 N11 C15 . . 121.11(18) ?
    N11 C11 C12 . . 120.5(2) ?
    N11 C11 H11 . . 119.7 ?
    C12 C11 H11 . . 119.7 ?
    C11 C12 C13 . . 119.8(2) ?
    C11 C12 H12 . . 120.1 ?
    C13 C12 H12 . . 120.1 ?
    C12 C13 C14 . . 118.3(2) ?
    C12 C13 C16 . . 121.5(2) ?
    C14 C13 C16 . . 120.2(2) ?
    C15 C14 C13 . . 119.5(2) ?
    C15 C14 H14 . . 120.2 ?
    C13 C14 H14 . . 120.2 ?
    N11 C15 C14 . . 120.7(2) ?
    N11 C15 H15 . . 119.7 ?
    C14 C15 H15 . . 119.7 ?
    C13 C16 C16 . 2_557 111.7(2) ?
    C13 C16 H16A . . 109.3 ?
    C16 C16 H16A 2_557 . 109.3 ?
    C13 C16 H16B . . 109.3 ?
    C16 C16 H16B 2_557 . 109.3 ?
    H16A C16 H16B . . 107.9 ?
    H1WA O1W H1WB . . 111(3) ?
loop_
    _geom_torsion_atom_site_label_1
    _geom_torsion_atom_site_label_2
    _geom_torsion_atom_site_label_3
    _geom_torsion_atom_site_label_4
    _geom_torsion_site_symmetry_1
    _geom_torsion_site_symmetry_2
    _geom_torsion_site_symmetry_3
    _geom_torsion_site_symmetry_4
    _geom_torsion
    _geom_torsion_publ_flag
    O6 Mn1 O1 C1 2_666 . . . -128.46(11) ?
    O9 Mn1 O1 C1 . . . . -4.0(3) ?
    O4 Mn1 O1 C1 . . . . 53.18(11) ?
    O8 Mn1 O1 C1 . . . . 138.10(11) ?
    O2 Mn1 O1 C1 . . . . -34.53(10) ?
    O6 Mn1 O2 C2 2_666 . . . 113.17(14) ?
    O9 Mn1 O2 C2 . . . . -143.02(14) ?
    O4 Mn1 O2 C2 . . . . -50.38(14) ?
    O8 Mn1 O2 C2 . . . . -3.2(3) ?
    O1 Mn1 O2 C2 . . . . 30.23(13) ?
    O6 Mn1 O4 C4 2_666 . . . -3.7(3) ?
    O9 Mn1 O4 C4 . . . . 170.83(19) ?
    O8 Mn1 O4 C4 . . . . -94.01(19) ?
    O2 Mn1 O4 C4 . . . . 76.19(19) ?
    O1 Mn1 O4 C4 . . . . 2.03(18) ?
    Mn1 O1 C1 C3 . . . . -85.32(13) ?
    Mn1 O1 C1 C5 . . . . 156.92(12) ?
    Mn1 O1 C1 C2 . . . . 35.10(15) ?
    Mn1 O2 C2 O3 . . . . 158.86(17) ?
    Mn1 O2 C2 C1 . . . . -20.1(2) ?
    O1 C1 C2 O3 . . . . 168.78(17) ?
    C3 C1 C2 O3 . . . . -73.2(2) ?
    C5 C1 C2 O3 . . . . 46.2(2) ?
    O1 C1 C2 O2 . . . . -12.2(2) ?
    C3 C1 C2 O2 . . . . 105.91(19) ?
    C5 C1 C2 O2 . . . . -134.76(17) ?
    O1 C1 C3 C4 . . . . 54.5(2) ?
    C5 C1 C3 C4 . . . . 174.00(15) ?
    C2 C1 C3 C4 . . . . -65.8(2) ?
    Mn1 O4 C4 O5 . . . . 150.23(16) ?
    Mn1 O4 C4 C3 . . . . -31.3(3) ?
    C1 C3 C4 O4 . . . . 7.7(3) ?
    C1 C3 C4 O5 . . . . -173.68(17) ?
    O1 C1 C5 C6 . . . . -51.4(2) ?
    C3 C1 C5 C6 . . . . -168.30(16) ?
    C2 C1 C5 C6 . . . . 70.9(2) ?
    Mn1 O6 C6 O7 2_666 . . . -4.3(3) ?
    Mn1 O6 C6 C5 2_666 . . . 172.89(12) ?
    C1 C5 C6 O7 . . . . -150.0(2) ?
    C1 C5 C6 O6 . . . . 32.6(3) ?
    C15 N11 C11 C12 . . . . -0.6(3) ?
    N11 C11 C12 C13 . . . . 0.1(3) ?
    C11 C12 C13 C14 . . . . 0.8(3) ?
    C11 C12 C13 C16 . . . . -179.6(2) ?
    C12 C13 C14 C15 . . . . -1.2(3) ?
    C16 C13 C14 C15 . . . . 179.2(2) ?
    C11 N11 C15 C14 . . . . 0.2(3) ?
    C13 C14 C15 N11 . . . . 0.7(4) ?
    C12 C13 C16 C16 . . . 2_557 -113.7(3) ?
    C14 C13 C16 C16 . . . 2_557 65.8(4) ?
loop_
    _geom_hbond_atom_site_label_D
    _geom_hbond_atom_site_label_H
    _geom_hbond_atom_site_label_A
    _geom_hbond_site_symmetry_A
    _geom_hbond_distance_DH
    _geom_hbond_distance_HA
    _geom_hbond_distance_DA
    _geom_hbond_angle_DHA
    O1W H1WA O3 . 0.960(2) 1.912(4) 2.869(3) 175(3)
    O1 H1O O6 . 0.930(2) 1.741(11) 2.6020(19) 153(2)
    O1W H1WB O7 2_566 0.959(2) 2.021(15) 2.903(3) 152(3)
    O5 H5 N11 2_667 0.82 1.84 2.649(2) 170.5
    O8 H8A O5 2_667 0.860(2) 1.843(5) 2.694(2) 170(2)
    O8 H8B O7 1_655 0.859(2) 2.057(10) 2.872(2) 158(2)
    O8 H8B O7 2_666 0.859(2) 2.56(2) 3.075(3) 119(2)
    O9 H9A O1W 1_655 0.860(2) 1.875(7) 2.722(3) 168(3)
    O9 H9B O2 2_676 0.860(2) 1.973(5) 2.829(2) 173(3)
    C5 H5B O3 . 0.97 2.48 2.834(3) 101.1
    C14 H14 O1W 1_546 0.93 2.59 3.357(4) 140.5
    C15 H15 O4 2_667 0.93 2.49 3.114(3) 124.9
data_global
_journal_date_recd_electronic     2012-07-17
_journal_date_accepted     2012-07-19
_journal_name_full     'Acta Crystallographica, Section E'
_journal_year     2012
_journal_volume     68
_journal_issue      8
_journal_page_first     m1116
_journal_page_last     m1117
_journal_paper_category     QM
_journal_paper_doi     10.1107/S1600536812032771
_journal_coeditor_code     BX2421
_publ_contact_author_name     'Youngmee Kim'
_publ_contact_author_address
;
Departmentof Chemistry and Nano Science, Ewha Womans University,
Seoul 120-750, Republic of Korea
;
_publ_contact_author_email     'ymeekim@ewha.ac.kr'
_publ_contact_author_fax     '+82-2-3277-3419'
_publ_contact_author_phone     '+82-2-3277-4164'
_publ_section_title
;
Bis(\m-2-carboxymethyl-2-hydroxybutanedioato)bis[diaquamanganese(II)]--\
1,2-bis(pyridin-4-yl)ethane--water (1/1/2)
;
loop_
    _publ_author_name
    _publ_author_footnote
    _publ_author_address
    'Hwang, In Hong' .
;
Department of Fine Chemistry, Seoul National University of Science & Technology,
Seoul 139-743, Republic of Korea
;
    'Kim, Pan-Gi' .
;
Department of Forest & Environment Resources, Kyungpook National University,
Sangju 742-711, Republic of Korea
;
    'Kim, Cheal' .
;
Department of Fine Chemistry, Seoul National University of Science & Technology,
Seoul 139-743, Republic of Korea
;
    'Kim, Youngmee' .
;
Department of Chemistry and Nano Science, Ewha Womans University, Seoul 120-750,
Republic of Korea
;
