# Supplementary material for: Bis(μ-2-carboxymethyl-2-hydroxy­butane­dioato)bis­[diaqua­manganese(II)]–1,2-bis­(pyridin-4-yl)ethane–water (1/1/2)
Source: Acta Crystallogr Sect E Struct Rep Online. 2012 Jul 25;68(Pt 8):m1116–7. doi: 10.1107/S1600536812032771 (PMC3414161; doi:10.1107/S1600536812032771)
Supplement: Supplementary file 2 [file e-68-m1116-Isup2.hkl]

# 
# h,k,l, Fc-squared, Fo-squared, sigma(Fo-squared) and status flag 
# 
data_I
_shelx_title ' I in P-1' 
_shelx_refln_list_code          4 
_shelx_F_calc_maximum      123.54 
_exptl_crystal_F_000       404.00 
_reflns_d_resolution_high  0.8107 
 
loop_ 
 _symmetry_equiv_pos_as_xyz 
 'x, y, z' 
 '-x, -y, -z' 
 
_cell_length_a     9.3950 
_cell_length_b     9.5880 
_cell_length_c    10.2520 
_cell_angle_alpha  68.900 
_cell_angle_beta   67.740 
_cell_angle_gamma  78.160 
 
_shelx_F_squared_multiplier     1.000 
 
loop_ 
 _refln_index_h 
 _refln_index_k 
 _refln_index_l 
 _refln_F_squared_calc 
 _refln_F_squared_meas 
 _refln_F_squared_sigma 
 _refln_observed_status 
   1   0   0     4398.17     3231.91    152.65 o 
   2   0   0      564.86      540.96      6.31 o 
   3   0   0      721.49      746.06      8.74 o 
   4   0   0      690.52      642.66      7.75 o 
   5   0   0      682.07      653.26      8.03 o 
   6   0   0      524.34      488.50     10.93 o 
   7   0   0      199.44      212.45      6.06 o 
   8   0   0       35.72       30.59      2.39 o 
   9   0   0       48.05       51.38      3.42 o 
  10   0   0       35.59       49.79      3.58 o 
 -10   1   0      159.59      166.96      6.31 o 
  -9   1   0      333.11      325.78      9.03 o 
  -8   1   0       67.53       63.92      3.41 o 
  -7   1   0       36.94       35.92      2.41 o 
  -6   1   0      423.11      474.08     10.84 o 
  -5   1   0       21.46       13.97      1.34 o 
  -4   1   0      195.28      192.32      4.80 o 
  -3   1   0      343.02      374.92      8.01 o 
  -2   1   0      479.63      483.48      9.83 o 
  -1   1   0     1546.45     1758.94     33.88 o 
   0   1   0     1549.16     1664.95     32.32 o 
   1   1   0       15.10       15.46      0.71 o 
   2   1   0     2174.40     2417.94     27.12 o 
   3   1   0       84.28      100.44      1.58 o 
   4   1   0      844.89      805.86      9.54 o 
   5   1   0      451.50      439.84      6.22 o 
   6   1   0      117.75      118.53      3.38 o 
   7   1   0        0.81        1.24      0.73 o 
   8   1   0      340.96      352.28      5.24 o 
   9   1   0     1007.69     1041.40     22.45 o 
  10   1   0        8.66       10.43      2.38 o 
 -10   2   0       60.41       68.67      4.35 o 
  -9   2   0      126.26      126.71      5.24 o 
  -8   2   0      595.55      599.93     14.02 o 
  -7   2   0       17.10       14.18      1.83 o 
  -6   2   0       44.63       46.05      2.53 o 
  -5   2   0      272.31      229.66      5.99 o 
  -4   2   0     1038.70     1178.27     23.65 o 
  -3   2   0     3669.48     3842.52     73.59 o 
  -2   2   0     6089.51     6255.53    118.93 o 
  -1   2   0     5523.76     5526.08    223.43 o 
   0   2   0      262.18      313.48      6.64 o 
   1   2   0     1963.12     2145.08     41.77 o 
   2   2   0      357.81      405.81      4.86 o 
   3   2   0      655.57      827.58      9.65 o 
   4   2   0      239.32      232.85      3.19 o 
   5   2   0      276.79      287.61      3.96 o 
   6   2   0      758.85      734.29      9.07 o 
   7   2   0      511.53      512.49      6.83 o 
   8   2   0       13.40       15.56      1.17 o 
   9   2   0        0.03        0.13      1.18 o 
  10   2   0       14.90       18.39      2.64 o 
 -10   3   0       65.67       64.26      4.24 o 
  -9   3   0       40.05       41.09      3.15 o 
  -8   3   0       31.54       25.84      2.41 o 
  -7   3   0        5.64        9.89      1.79 o 
  -6   3   0      155.48      150.67      4.76 o 
  -5   3   0       11.82        6.02      1.27 o 
  -4   3   0      113.18      111.63      3.56 o 
  -3   3   0        0.31        1.51      0.81 o 
  -2   3   0        5.61        4.54      0.74 o 
  -1   3   0      859.01     1082.41     15.15 o 
   0   3   0      120.42      146.92      3.77 o 
   1   3   0     6526.80     6081.25    117.18 o 
   2   3   0      379.51      428.91      6.79 o 
   3   3   0     1348.01     1410.57     16.17 o 
   4   3   0      912.66      880.20     10.42 o 
   5   3   0      459.10      437.23      5.64 o 
   6   3   0       19.31       21.96      1.00 o 
   7   3   0     1360.57     1444.18     17.17 o 
   8   3   0      280.68      302.14      4.68 o 
   9   3   0      104.64      125.16      5.19 o 
  -9   4   0       69.84       71.15      4.28 o 
  -8   4   0      481.28      458.41     11.66 o 
  -7   4   0      188.62      197.61      6.21 o 
  -6   4   0        6.34        4.97      1.53 o 
  -5   4   0       97.57       98.97      3.65 o 
  -4   4   0      476.28      488.60     10.86 o 
  -3   4   0       85.98      109.13      3.33 o 
  -2   4   0        6.98        3.04      0.60 o 
  -1   4   0        8.57       12.08      0.70 o 
   0   4   0        5.62        6.74      0.55 o 
   1   4   0      638.05      706.88     14.88 o 
   2   4   0     1560.44     1536.85     30.74 o 
   3   4   0     2074.74     2199.11     30.23 o 
   4   4   0      120.63      127.69      2.10 o 
   5   4   0      145.00      130.30      2.27 o 
   6   4   0      304.40      295.49      5.42 o 
   7   4   0      668.21      664.93     13.64 o 
   8   4   0      331.16      329.19      8.85 o 
   9   4   0       28.59       32.84      3.03 o 
  -9   5   0       55.35       56.25      3.87 o 
  -8   5   0       11.80        9.43      2.33 o 
  -7   5   0        0.04        1.19      1.70 o 
  -6   5   0      410.94      384.67      9.67 o 
  -5   5   0      917.57      884.30     18.80 o 
  -4   5   0      244.42      249.38      4.66 o 
  -3   5   0      335.42      338.93      5.72 o 
  -2   5   0       48.06       53.84      1.60 o 
  -1   5   0     1613.80     1630.66     24.91 o 
   0   5   0      255.12      225.95      5.83 o 
   1   5   0      801.88      757.59     16.16 o 
   2   5   0      737.14      684.62     14.82 o 
   3   5   0       68.89       79.70      3.22 o 
   4   5   0      206.47      190.85      3.89 o 
   5   5   0        1.47        2.93      0.90 o 
   6   5   0       52.09       52.29      2.14 o 
   7   5   0      232.39      228.33      4.81 o 
   8   5   0       73.47       66.48      3.91 o 
   9   5   0       14.43       15.57      2.64 o 
  -8   6   0       81.50       78.51      4.44 o 
  -7   6   0      387.09      362.52      6.94 o 
  -6   6   0       69.28       65.07      5.23 o 
  -5   6   0      450.61      439.25      7.59 o 
  -4   6   0      209.16      187.22      3.95 o 
  -3   6   0      227.77      224.44      5.51 o 
  -2   6   0     1323.80     1332.12     19.12 o 
  -1   6   0     1295.11     1250.57     17.86 o 
   0   6   0       64.08       57.85      2.77 o 
   1   6   0       12.48       12.56      1.62 o 
   2   6   0      288.38      259.03      6.93 o 
   3   6   0      648.63      621.37     14.08 o 
   4   6   0     1319.24     1380.68     28.70 o 
   5   6   0      373.39      379.33      6.85 o 
   6   6   0        2.77        1.54      1.40 o 
   7   6   0       56.06       55.29      3.56 o 
   8   6   0      246.21      279.48      8.40 o 
   9   6   0       10.37       11.09      2.99 o 
  -7   7   0       41.96       46.23      2.54 o 
  -6   7   0       17.86       13.97      1.74 o 
  -5   7   0      169.56      173.74      7.26 o 
  -4   7   0       99.23       99.18      3.43 o 
  -3   7   0       62.02       60.48      2.16 o 
  -2   7   0      127.68      135.06      4.91 o 
  -1   7   0        0.72        1.94      1.49 o 
   0   7   0       92.60       84.22      3.61 o 
   1   7   0      145.91      142.46      4.86 o 
   2   7   0       76.16       73.02      3.54 o 
   3   7   0       12.41       11.85      1.79 o 
   4   7   0     1310.27     1271.81     27.01 o 
   5   7   0       82.71       76.97      2.76 o 
   6   7   0       92.66       78.58      2.94 o 
   7   7   0      193.05      183.86      6.52 o 
   8   7   0       75.51       65.31      4.38 o 
  -6   8   0      107.59      120.99      5.75 o 
  -5   8   0      322.98      294.04      8.97 o 
  -4   8   0       46.48       46.54      3.33 o 
  -3   8   0       57.98       49.50      3.55 o 
  -2   8   0      106.26      108.00      4.57 o 
  -1   8   0      138.23      126.52      5.03 o 
   0   8   0      664.45      604.05     14.40 o 
   1   8   0       28.73       24.67      2.35 o 
   2   8   0      101.21      104.58      4.52 o 
   3   8   0      404.42      405.20     10.52 o 
   4   8   0      429.46      443.37     11.47 o 
   5   8   0       89.06       96.67      3.32 o 
   6   8   0        3.21        4.82      2.32 o 
   7   8   0        4.26        5.39      2.64 o 
  -5   9   0        4.14        5.07      2.55 o 
  -4   9   0        0.57        1.32      2.52 o 
  -3   9   0       49.39       59.57      4.21 o 
  -2   9   0       75.16       67.51      4.02 o 
  -1   9   0       59.50       63.44      4.10 o 
   0   9   0       11.84        8.72      2.16 o 
   1   9   0       30.24       27.66      2.88 o 
   2   9   0      398.61      387.32     10.50 o 
   3   9   0      289.53      269.68      8.21 o 
   4   9   0      198.22      196.41      6.98 o 
   5   9   0       57.02       57.39      5.03 o 
   6   9   0       31.28       39.49      3.81 o 
  -3  10   0       18.10       20.95      3.07 o 
  -2  10   0        3.93        4.76      2.72 o 
  -1  10   0       96.14       97.52      5.37 o 
   0  10   0      165.18      154.87      6.50 o 
   1  10   0       99.78      100.39      5.25 o 
   2  10   0        1.35       -0.58      2.20 o 
   3  10   0        0.83        1.71      2.47 o 
   4  10   0       16.43       22.03      3.21 o 
   5  10   0        5.65        6.71      2.92 o 
   1  11   0        8.38        6.62      2.85 o 
  -4 -10   1        3.02        3.15      2.70 o 
  -3 -10   1       32.74       33.52      3.43 o 
  -2 -10   1      175.07      201.63      7.57 o 
  -1 -10   1      166.20      154.17      6.42 o 
   0 -10   1       67.10       66.86      4.52 o 
   1 -10   1        0.22       -1.22      2.51 o 
   2 -10   1       42.92       39.74      3.91 o 
   3 -10   1       42.31       41.11      3.95 o 
  -6  -9   1       18.67       16.66      3.24 o 
  -5  -9   1       20.60       20.03      3.11 o 
  -4  -9   1       14.51       14.37      2.80 o 
  -3  -9   1       10.70       14.01      2.66 o 
  -2  -9   1       69.57       71.51      4.35 o 
  -1  -9   1        0.95        2.44      2.19 o 
   0  -9   1      226.09      203.56      6.95 o 
   1  -9   1       78.73       67.29      4.15 o 
   2  -9   1        7.95        8.94      2.61 o 
   3  -9   1       19.89       20.58      3.08 o 
   4  -9   1       22.21       24.12      3.21 o 
   5  -9   1       53.95       48.71      4.04 o 
  -7  -8   1       28.85       44.63      4.04 o 
  -6  -8   1       48.16       46.09      3.84 o 
  -5  -8   1        6.67        5.32      2.36 o 
  -4  -8   1        1.64        1.45      2.02 o 
  -3  -8   1        9.63        9.48      2.22 o 
  -2  -8   1      111.64      111.09      4.78 o 
  -1  -8   1      165.73      157.89      5.77 o 
   0  -8   1       72.91       69.85      3.68 o 
   1  -8   1        5.52        5.58      1.84 o 
   2  -8   1       66.07       60.72      3.87 o 
   3  -8   1        4.05        1.51      1.79 o 
   4  -8   1      105.24      114.22      5.12 o 
   5  -8   1      158.01      180.69      6.83 o 
   6  -8   1       15.05       17.41      3.13 o 
  -8  -7   1       79.85       80.79      4.99 o 
  -7  -7   1      178.26      193.46      7.08 o 
  -6  -7   1       68.61       70.93      4.29 o 
  -5  -7   1       72.97       76.71      4.27 o 
  -4  -7   1      303.84      304.73      8.67 o 
  -3  -7   1      709.22      667.20     15.52 o 
  -2  -7   1      180.63      171.35      5.72 o 
  -1  -7   1        0.41        0.75      1.52 o 
   0  -7   1       25.24       33.12      2.60 o 
   1  -7   1       95.65       87.67      3.95 o 
   2  -7   1      322.63      285.18      7.85 o 
   3  -7   1      376.79      379.25      9.91 o 
   4  -7   1        1.02        1.05      1.16 o 
   5  -7   1       28.97       32.27      3.81 o 
   6  -7   1      137.30      124.03      3.60 o 
   7  -7   1      186.49      188.52      6.86 o 
  -8  -6   1       94.27      110.07      5.39 o 
  -7  -6   1       11.58       14.58      2.54 o 
  -6  -6   1      105.71      108.96      4.56 o 
  -5  -6   1      214.09      195.35      4.37 o 
  -4  -6   1      532.03      549.81      9.23 o 
  -3  -6   1      297.49      274.34      7.58 o 
  -2  -6   1       54.64       59.77      3.16 o 
  -1  -6   1       15.88       18.36      1.91 o 
   0  -6   1       72.24       64.90      3.04 o 
   1  -6   1      437.11      425.70     10.28 o 
   2  -6   1      443.69      415.06     15.48 o 
   3  -6   1      225.52      219.01      4.26 o 
   4  -6   1      616.30      579.85      9.30 o 
   5  -6   1      366.43      353.02      6.38 o 
   6  -6   1      386.16      393.42      7.17 o 
   7  -6   1       59.91       61.50      2.72 o 
   8  -6   1        2.22        1.09      2.28 o 
  -9  -5   1        9.56        9.40      2.72 o 
  -8  -5   1       45.33       50.89      3.66 o 
  -7  -5   1      772.12      781.62     17.87 o 
  -6  -5   1     1531.10     1555.24     32.46 o 
  -5  -5   1      412.97      412.02      7.20 o 
  -4  -5   1      464.90      443.88     12.08 o 
  -3  -5   1      224.47      228.83      6.37 o 
  -2  -5   1      525.77      538.73     12.26 o 
  -1  -5   1     2101.16     2090.44     41.85 o 
   0  -5   1      361.02      386.59      6.04 o 
   1  -5   1        4.74        5.87      0.73 o 
   2  -5   1       86.98       88.30      2.18 o 
   3  -5   1        0.96        1.12      0.70 o 
   4  -5   1       99.29       99.60      3.11 o 
   5  -5   1        0.50        1.09      0.93 o 
   6  -5   1      232.50      228.87      4.71 o 
   7  -5   1        2.28        2.86      1.20 o 
   8  -5   1       78.10       83.11      4.28 o 
   9  -5   1       21.07       19.82      2.99 o 
  -9  -4   1      148.69      151.22      6.07 o 
  -8  -4   1        2.46        2.80      1.94 o 
  -7  -4   1      181.74      195.90      6.32 o 
  -6  -4   1      112.35      116.98      3.01 o 
  -5  -4   1       20.78       18.33      1.26 o 
  -4  -4   1        1.25        2.67      0.53 o 
  -3  -4   1     1328.82     1270.01     17.89 o 
  -2  -4   1      238.83      236.94      6.10 o 
  -1  -4   1      222.06      194.68      3.25 o 
   0  -4   1       85.94       85.57      2.98 o 
   1  -4   1      175.83      162.01      2.92 o 
   2  -4   1     4270.58     4569.85     71.75 o 
   3  -4   1     1801.37     1805.87     25.29 o 
   4  -4   1        6.30        5.55      1.22 o 
   5  -4   1      142.73      138.87      4.40 o 
   6  -4   1       29.89       28.23      2.13 o 
   7  -4   1      261.70      260.73      7.39 o 
   8  -4   1      437.48      403.42     10.49 o 
   9  -4   1        1.77        0.90      1.83 o 
  -9  -3   1       17.99       17.18      2.71 o 
  -8  -3   1      394.86      420.55     10.83 o 
  -7  -3   1      505.89      522.96      8.55 o 
  -6  -3   1       27.40       30.38      2.15 o 
  -5  -3   1       20.48       26.99      1.08 o 
  -4  -3   1      368.38      361.62      4.74 o 
  -3  -3   1     1057.80     1083.00     12.62 o 
  -2  -3   1     1312.02     1499.79     16.86 o 
  -1  -3   1     7318.04     6211.11    490.39 o 
   0  -3   1      337.74      354.83      7.91 o 
   1  -3   1       13.68       10.58      0.63 o 
   2  -3   1      358.32      416.86      6.33 o 
   3  -3   1      617.73      623.74     10.71 o 
   4  -3   1      766.12      818.48     16.93 o 
   5  -3   1       98.42       91.24      3.33 o 
   6  -3   1      434.11      423.33     10.06 o 
   7  -3   1       38.91       43.82      2.83 o 
   8  -3   1       11.37        8.22      1.82 o 
   9  -3   1       87.06      100.42      4.71 o 
  10  -3   1       55.17       51.19      3.75 o 
  -9  -2   1       39.17       49.07      2.48 o 
  -8  -2   1      198.10      214.94      4.60 o 
  -7  -2   1        5.01        6.78      0.92 o 
  -6  -2   1      361.56      371.68      6.89 o 
  -5  -2   1      232.12      279.00      4.83 o 
  -4  -2   1       77.88      106.13      1.83 o 
  -3  -2   1     3539.77     3639.46     44.60 o 
  -2  -2   1     2944.61     2986.81     28.89 o 
  -1  -2   1     1005.90     1114.28     15.45 o 
   0  -2   1       39.62       33.72      1.85 o 
   1  -2   1    15261.69    11882.67    227.79 o 
   2  -2   1     4331.23     4515.61     61.22 o 
   3  -2   1     2114.02     2154.55     41.76 o 
   4  -2   1     1547.88     1772.00     34.83 o 
   5  -2   1        0.17        1.44      0.96 o 
   6  -2   1      456.67      460.54     10.65 o 
   7  -2   1       29.96       24.26      2.04 o 
   8  -2   1      310.21      289.03      7.99 o 
   9  -2   1      458.89      450.75     11.51 o 
  10  -2   1      171.81      184.78      6.68 o 
 -10  -1   1       18.51       21.86      2.82 o 
  -9  -1   1      174.57      195.49      4.67 o 
  -8  -1   1       37.61       35.96      1.86 o 
  -7  -1   1        9.06       15.47      3.66 o 
  -6  -1   1      430.94      451.83      6.03 o 
  -5  -1   1      257.90      253.42      5.05 o 
  -4  -1   1      143.95      115.13      1.93 o 
  -3  -1   1        6.80       23.30      1.59 o 
  -2  -1   1      420.75      414.94      4.30 o 
  -1  -1   1       77.51       57.53      1.14 o 
   0  -1   1     8303.35     5256.20    101.10 o 
   1  -1   1     4971.14     4487.88     65.94 o 
   2  -1   1       60.83       57.83      1.75 o 
   3  -1   1     1743.62     1787.30     34.70 o 
   4  -1   1      573.49      673.05     13.95 o 
   5  -1   1      277.82      265.59      6.51 o 
   6  -1   1      752.76      747.51     15.95 o 
   7  -1   1        1.25        0.49      1.20 o 
   8  -1   1      179.20      175.88      5.58 o 
   9  -1   1        5.17        3.47      1.81 o 
  10  -1   1      281.84      270.49      8.22 o 
 -10   0   1       40.94       42.24      3.46 o 
  -9   0   1       29.13       29.87      2.85 o 
  -8   0   1        3.21        3.29      1.58 o 
  -7   0   1      876.48      895.46     19.10 o 
  -6   0   1     1502.33     1521.46     21.76 o 
  -5   0   1      360.49      393.62      8.05 o 
  -4   0   1      151.45      185.07      2.72 o 
  -3   0   1     1577.24     1888.35     21.44 o 
  -2   0   1      865.74      918.60     10.55 o 
  -1   0   1     1762.50     2080.99     40.39 o 
   0   0   1      544.46      675.47      9.37 o 
   1   0   1     1700.73     1625.68     48.93 o 
   2   0   1       24.98       18.23      0.97 o 
   3   0   1      193.99      209.66      3.45 o 
   4   0   1      249.91      291.91      5.10 o 
   5   0   1      232.78      236.64      7.58 o 
   6   0   1      103.69       96.37      2.45 o 
   7   0   1       22.26       24.67      2.00 o 
   8   0   1       70.75       68.37      3.39 o 
   9   0   1      468.86      436.25     10.93 o 
  10   0   1      313.45      312.53      8.94 o 
 -10   1   1        6.11        6.61      2.35 o 
  -9   1   1      128.38      124.41      5.17 o 
  -8   1   1      501.12      500.40     12.13 o 
  -7   1   1       35.98       37.50      2.45 o 
  -6   1   1       41.23       47.28      2.60 o 
  -5   1   1       16.34       19.23      1.56 o 
  -4   1   1        5.39       16.78      1.20 o 
  -3   1   1      143.93      130.57      3.43 o 
  -2   1   1     4038.47     4220.46     80.46 o 
  -1   1   1      616.85      701.23      9.75 o 
   0   1   1       55.14       65.14      1.52 o 
   1   1   1     1181.27     1115.71     22.56 o 
   2   1   1      975.27     1008.39     14.61 o 
   3   1   1       33.91       29.58      0.73 o 
   4   1   1        0.99        2.05      0.39 o 
   5   1   1       52.23       52.23      1.26 o 
   6   1   1      559.52      555.74      7.06 o 
   7   1   1     1007.19     1041.93     12.64 o 
   8   1   1      865.77      887.75     13.73 o 
   9   1   1       15.75       22.24      2.28 o 
  10   1   1       12.34       11.79      2.26 o 
  11   1   1       24.24       31.00      3.20 o 
 -10   2   1       97.92       99.16      5.03 o 
  -9   2   1        1.64        1.39      1.94 o 
  -8   2   1       11.43       12.90      2.19 o 
  -7   2   1       35.90       36.23      2.51 o 
  -6   2   1      464.00      508.60     11.66 o 
  -5   2   1     1233.54     1253.34     25.41 o 
  -4   2   1       81.18       82.30      2.84 o 
  -3   2   1      242.92      259.27      5.98 o 
  -2   2   1      167.61      190.41      4.43 o 
  -1   2   1     1157.98     1282.18     24.81 o 
   0   2   1     3506.84     3302.56     78.15 o 
   1   2   1     6420.64     5320.81    102.33 o 
   2   2   1      896.61      840.89     10.15 o 
   3   2   1        4.09        4.58      0.37 o 
   4   2   1      200.01      201.29      2.80 o 
   5   2   1     1870.30     2014.76     27.38 o 
   6   2   1     2155.80     2266.48     25.98 o 
   7   2   1      145.90      164.33      2.87 o 
   8   2   1      754.65      737.90      9.78 o 
   9   2   1      329.69      319.96      6.16 o 
  10   2   1       75.16       78.48      3.56 o 
  11   2   1       88.48       96.46      4.86 o 
  -9   3   1       49.78       48.60      3.53 o 
  -8   3   1      200.89      198.05      6.50 o 
  -7   3   1      288.17      280.37      7.72 o 
  -6   3   1      589.45      618.61     13.80 o 
  -5   3   1      214.10      207.59      5.72 o 
  -4   3   1     3773.19     3939.79     75.92 o 
  -3   3   1     2471.72     2562.73     49.63 o 
  -2   3   1      227.19      183.37      4.38 o 
  -1   3   1      142.17      163.34      3.75 o 
   0   3   1     2144.96     2323.90     31.71 o 
   1   3   1      875.99      965.23     19.31 o 
   2   3   1     1691.47     1531.25     30.17 o 
   3   3   1     2240.89     2180.00     24.65 o 
   4   3   1     2247.30     2342.00     26.54 o 
   5   3   1        3.25        1.99      0.57 o 
   6   3   1      443.80      452.99      5.93 o 
   7   3   1       10.51       11.97      0.91 o 
   8   3   1      141.00      136.59      2.72 o 
   9   3   1       94.11       89.15      2.95 o 
  -9   4   1       48.92       57.20      3.96 o 
  -8   4   1      176.53      147.98      5.62 o 
  -7   4   1       75.01       68.91      3.64 o 
  -6   4   1      128.02      129.24      4.62 o 
  -5   4   1      565.61      534.01     12.07 o 
  -4   4   1     1482.47     1466.87     29.36 o 
  -3   4   1     2479.90     2616.43     50.75 o 
  -2   4   1      369.58      385.01      8.33 o 
  -1   4   1        0.46        2.25      0.62 o 
   0   4   1      358.25      332.19      5.06 o 
   1   4   1     3575.18     3528.89     68.55 o 
   2   4   1     6259.87     6093.86    117.60 o 
   3   4   1     4671.69     4759.21     74.46 o 
   4   4   1       14.44       14.26      0.69 o 
   5   4   1      926.41      984.10     11.70 o 
   6   4   1      108.64      121.37      2.23 o 
   7   4   1      289.80      310.86      5.74 o 
   8   4   1      250.45      270.38      6.58 o 
   9   4   1       64.19       69.87      4.05 o 
  -8   5   1       73.35       77.12      4.30 o 
  -7   5   1      155.39      164.34      5.76 o 
  -6   5   1       76.70       80.09      3.68 o 
  -5   5   1       47.73       51.71      2.86 o 
  -4   5   1      285.93      273.33      6.98 o 
  -3   5   1      102.76       92.17      3.24 o 
  -2   5   1       24.07       21.32      2.64 o 
  -1   5   1      661.93      682.96     10.10 o 
   0   5   1       58.80       53.79      1.37 o 
   1   5   1       61.17       73.10      2.72 o 
   2   5   1       29.02       30.91      1.82 o 
   3   5   1      295.31      264.82      6.58 o 
   4   5   1      141.84      140.46      3.12 o 
   5   5   1      679.93      661.18     10.42 o 
   6   5   1      420.51      426.33      7.35 o 
   7   5   1      127.53      135.12      6.79 o 
   8   5   1       14.95       16.70      1.64 o 
  -8   6   1       29.04       29.31      3.20 o 
  -7   6   1       96.76       90.30      4.44 o 
  -6   6   1       20.42       24.92      2.48 o 
  -5   6   1       24.14       19.61      2.13 o 
  -4   6   1        8.23        8.44      1.52 o 
  -3   6   1      639.92      631.83      9.93 o 
  -2   6   1     1384.38     1362.30     19.55 o 
  -1   6   1       92.47       98.83      2.32 o 
   0   6   1      352.27      390.69      9.38 o 
   1   6   1     2775.82     2652.42     52.58 o 
   2   6   1      376.14      378.13      9.11 o 
   3   6   1        3.16        7.46      1.38 o 
   4   6   1       60.07       54.72      2.86 o 
   5   6   1       76.41       66.32      2.34 o 
   6   6   1       71.44       91.42      3.34 o 
   7   6   1       47.45       50.96      2.33 o 
   8   6   1      403.75      418.09      8.49 o 
  -7   7   1       21.91       19.18      2.01 o 
  -6   7   1        0.26        0.90      1.40 o 
  -5   7   1      170.13      171.56      4.13 o 
  -4   7   1      195.68      182.00      4.45 o 
  -3   7   1       70.59       66.75      2.33 o 
  -2   7   1        2.45        2.09      1.58 o 
  -1   7   1      172.96      192.25      6.05 o 
   0   7   1      361.19      364.83      9.26 o 
   1   7   1        7.69        4.74      1.47 o 
   2   7   1       46.27       48.45      2.72 o 
   3   7   1       48.25       44.03      2.84 o 
   4   7   1      382.61      360.32      9.29 o 
   5   7   1      362.43      369.86      6.87 o 
   6   7   1      303.79      308.83      6.18 o 
   7   7   1       20.67       18.65      1.81 o 
   8   7   1        6.94        8.22      2.42 o 
  -6   8   1       45.70       50.23      4.08 o 
  -5   8   1       22.64       26.21      3.24 o 
  -4   8   1        1.99        2.86      2.20 o 
  -3   8   1      261.34      252.75      7.85 o 
  -2   8   1      435.92      436.63     11.32 o 
  -1   8   1      107.85      117.48      4.71 o 
   0   8   1       29.73       27.95      2.53 o 
   1   8   1       22.74       16.81      2.20 o 
   2   8   1        3.18        5.50      1.58 o 
   3   8   1      190.44      177.85      5.81 o 
   4   8   1      833.40      771.94     17.60 o 
   5   8   1      652.17      623.78     10.63 o 
   6   8   1        0.68        1.53      1.35 o 
   7   8   1       61.33       62.31      2.94 o 
   8   8   1       41.26       50.25      3.90 o 
  -5   9   1      142.34      143.46      6.45 o 
  -4   9   1      131.39      130.23      5.99 o 
  -3   9   1       27.44       29.96      3.35 o 
  -2   9   1      114.53      117.73      5.36 o 
  -1   9   1      173.85      165.22      6.16 o 
   0   9   1        8.21        8.23      2.23 o 
   1   9   1      295.17      294.33      8.59 o 
   2   9   1      272.06      262.20      7.84 o 
   3   9   1        0.53        2.92      1.87 o 
   4   9   1        0.31       -0.42      1.90 o 
   5   9   1        2.01        1.74      1.45 o 
   6   9   1       10.16       10.09      1.86 o 
   7   9   1       68.83       78.38      4.85 o 
  -3  10   1       57.25       56.16      4.33 o 
  -2  10   1        0.13        0.80      2.41 o 
  -1  10   1        2.20        2.15      2.51 o 
   0  10   1      368.42      367.06     10.69 o 
   1  10   1      395.72      367.66     10.52 o 
   2  10   1        1.29        0.69      2.20 o 
   3  10   1      110.28      101.44      5.00 o 
   4  10   1      258.60      257.81      8.45 o 
   5  10   1       63.71       58.01      2.95 o 
   6  10   1       36.72       41.26      2.78 o 
  -1  11   1       17.19       18.62      3.13 o 
   0  11   1        4.15        4.00      2.91 o 
   1  11   1        1.52        1.91      2.67 o 
   2  11   1       40.30       50.66      4.30 o 
   3  11   1        6.63        7.71      2.79 o 
  -2 -10   2        0.62        1.28      2.41 o 
  -1 -10   2       45.53       53.48      4.23 o 
   0 -10   2        5.62        4.60      2.63 o 
   1 -10   2        1.49        0.72      2.69 o 
  -4  -9   2      236.35      240.48      8.39 o 
  -3  -9   2       94.09       89.80      5.06 o 
  -2  -9   2       94.79       92.44      5.04 o 
  -1  -9   2      199.60      206.27      7.34 o 
   0  -9   2      157.08      148.27      5.98 o 
   1  -9   2      273.20      277.44      8.79 o 
   2  -9   2       33.44       31.83      3.46 o 
   3  -9   2        0.86        1.05      2.51 o 
   4  -9   2      134.64      147.14      6.40 o 
  -6  -8   2       83.88      101.94      5.63 o 
  -5  -8   2        3.45        1.72      2.40 o 
  -4  -8   2       21.77       25.75      3.09 o 
  -3  -8   2      132.64      120.65      5.16 o 
  -2  -8   2      536.15      543.25     13.67 o 
  -1  -8   2      193.66      184.79      6.33 o 
   0  -8   2       19.45       24.23      2.76 o 
   1  -8   2       54.40       46.53      3.35 o 
   2  -8   2        3.81        1.72      2.07 o 
   3  -8   2       24.49       26.21      2.91 o 
   4  -8   2       79.84       79.22      4.56 o 
   5  -8   2      409.62      346.25      9.93 o 
   6  -8   2       37.83       39.43      3.68 o 
  -7  -7   2      158.09      165.26      6.86 o 
  -6  -7   2       10.45       12.14      2.73 o 
  -5  -7   2      278.39      290.27      8.83 o 
  -4  -7   2      646.76      658.97     15.84 o 
  -3  -7   2      202.55      214.22      6.89 o 
  -2  -7   2       57.12       66.06      3.70 o 
  -1  -7   2      204.05      178.91      5.94 o 
   0  -7   2      476.03      461.73     11.56 o 
   1  -7   2      237.44      245.34      7.28 o 
   2  -7   2       59.55       58.61      3.52 o 
   3  -7   2      314.85      290.98      8.27 o 
   4  -7   2      271.07      236.22      7.21 o 
   5  -7   2        0.53        1.92      1.56 o 
   6  -7   2      207.68      201.68      5.48 o 
   7  -7   2      109.35      107.94      5.00 o 
  -8  -6   2        0.20        0.21      2.53 o 
  -7  -6   2        0.88        1.02      2.21 o 
  -6  -6   2      359.05      360.72     10.16 o 
  -5  -6   2      254.71      257.18      7.83 o 
  -4  -6   2      103.52       97.90      4.46 o 
  -3  -6   2       25.85       26.01      2.45 o 
  -2  -6   2       10.61       13.23      1.81 o 
  -1  -6   2      410.03      401.73     10.03 o 
   0  -6   2      366.61      354.73      9.10 o 
   1  -6   2      110.13      110.89      4.24 o 
   2  -6   2       57.68       55.98      1.93 o 
   3  -6   2      212.41      211.81      5.19 o 
   4  -6   2      191.08      179.61      4.33 o 
   5  -6   2      148.25      150.62      3.65 o 
   6  -6   2       45.06       41.36      2.11 o 
   7  -6   2        0.93        1.71      1.43 o 
   8  -6   2       45.58       55.68      3.83 o 
  -8  -5   2       38.06       50.43      3.85 o 
  -7  -5   2      109.04      108.37      5.04 o 
  -6  -5   2       23.70       23.11      2.55 o 
  -5  -5   2        2.87        0.75      1.53 o 
  -4  -5   2      130.10      139.53      4.90 o 
  -3  -5   2      143.37      132.61      4.63 o 
  -2  -5   2       51.05       44.14      2.70 o 
  -1  -5   2       23.39       20.87      1.90 o 
   0  -5   2       36.12       34.95      1.36 o 
   1  -5   2      839.10      812.55     19.02 o 
   2  -5   2     1126.80     1094.94     26.26 o 
   3  -5   2     1743.58     1725.37     24.43 o 
   4  -5   2       16.57       12.05      1.46 o 
   5  -5   2      405.03      388.78      6.74 o 
   6  -5   2       40.66       41.53      1.97 o 
   7  -5   2      137.11      140.92      3.70 o 
   8  -5   2      317.65      300.92      8.71 o 
   9  -5   2       72.64       68.97      4.12 o 
  -9  -4   2      100.71      108.82      5.56 o 
  -8  -4   2        9.17        7.84      2.39 o 
  -7  -4   2      149.14      156.31      5.80 o 
  -6  -4   2       25.97       19.73      2.29 o 
  -5  -4   2       40.28       47.06      2.99 o 
  -4  -4   2      324.79      328.47      5.79 o 
  -3  -4   2      509.21      521.42      5.64 o 
  -2  -4   2       15.40       14.20      0.81 o 
  -1  -4   2      290.69      261.74      4.83 o 
   0  -4   2     2595.42     2468.38     34.01 o 
   1  -4   2      679.52      614.03      9.15 o 
   2  -4   2        8.62       18.06      0.98 o 
   3  -4   2      928.62      986.92     26.27 o 
   4  -4   2       30.02       32.82      3.52 o 
   5  -4   2       58.95       57.93      4.11 o 
   6  -4   2      224.20      228.64      4.51 o 
   7  -4   2       83.58       80.47      2.60 o 
   8  -4   2       53.68       51.05      3.27 o 
   9  -4   2        0.15        1.51      2.02 o 
  -9  -3   2       21.76       25.56      3.22 o 
  -8  -3   2      264.49      272.57      8.26 o 
  -7  -3   2      221.60      208.16      6.62 o 
  -6  -3   2      323.27      311.01      5.62 o 
  -5  -3   2      730.18      737.51     11.19 o 
  -4  -3   2      562.11      553.16      6.95 o 
  -3  -3   2      281.29      267.27      3.14 o 
  -2  -3   2      459.27      411.40      6.31 o 
  -1  -3   2     1030.85      964.57     13.70 o 
   0  -3   2     4455.42     4186.48     61.45 o 
   1  -3   2      491.10      571.72      8.44 o 
   2  -3   2     2703.62     2762.34     37.89 o 
   3  -3   2       81.12       76.81      1.90 o 
   4  -3   2      883.10      870.20     20.72 o 
   5  -3   2        9.76       11.46      1.38 o 
   6  -3   2      102.55       92.35      3.68 o 
   7  -3   2       59.81       62.71      3.28 o 
   8  -3   2      194.48      198.37      6.43 o 
   9  -3   2      341.79      351.68      9.83 o 
  10  -3   2        2.34        1.85      2.21 o 
  -9  -2   2      183.74      199.46      8.96 o 
  -8  -2   2      175.43      169.47      4.14 o 
  -7  -2   2       44.47       45.23      2.05 o 
  -6  -2   2       58.99       53.28      3.30 o 
  -5  -2   2      240.95      234.93      4.30 o 
  -4  -2   2       67.19       67.68      1.48 o 
  -3  -2   2     2177.78     2281.37     22.34 o 
  -2  -2   2      881.43      942.98     11.14 o 
  -1  -2   2       28.76       31.56      1.24 o 
   0  -2   2     1119.80     1170.73     16.33 o 
   1  -2   2     1070.34     1207.84     16.83 o 
   2  -2   2     1148.63     1254.83     17.50 o 
   3  -2   2     3902.31     4005.61     60.62 o 
   4  -2   2     1025.50     1059.15     21.13 o 
   5  -2   2      208.70      211.88      5.60 o 
   6  -2   2       86.80       96.70      3.56 o 
   7  -2   2        3.14        1.97      1.20 o 
   8  -2   2      122.48      118.21      4.46 o 
   9  -2   2      152.88      144.29      5.44 o 
  10  -2   2      140.98      149.97      5.99 o 
  -9  -1   2      129.10      139.91      3.99 o 
  -8  -1   2      102.84      104.59      3.18 o 
  -7  -1   2      500.84      490.09      8.28 o 
  -6  -1   2     1235.24     1231.52     18.03 o 
  -5  -1   2      818.71      844.07     10.27 o 
  -4  -1   2     1265.33     1331.70     15.49 o 
  -3  -1   2      378.07      455.59      4.88 o 
  -2  -1   2       41.38       50.31      1.63 o 
  -1  -1   2     2886.68     2897.24     53.41 o 
   0  -1   2      412.11      412.93      6.05 o 
   1  -1   2     3641.30     3617.34     49.06 o 
   2  -1   2      549.98      555.78      7.97 o 
   3  -1   2       38.58       29.48      0.96 o 
   4  -1   2     3726.00     3956.36     75.97 o 
   5  -1   2       62.66       45.28      2.15 o 
   6  -1   2       21.25       28.33      1.89 o 
   7  -1   2      103.46      103.34      3.78 o 
   8  -1   2      178.96      165.82      5.41 o 
   9  -1   2       44.15       37.03      2.83 o 
  10  -1   2        9.81        8.84      2.26 o 
  -9   0   2        0.75        1.33      1.92 o 
  -8   0   2      154.47      153.38      5.36 o 
  -7   0   2       72.97       67.97      2.43 o 
  -6   0   2       41.87       38.08      1.74 o 
  -5   0   2       54.08       63.36      1.97 o 
  -4   0   2      194.04      207.10      3.81 o 
  -3   0   2      282.91      335.56      5.35 o 
  -2   0   2     1552.56     1685.78     19.01 o 
  -1   0   2       32.34       43.00      1.08 o 
   0   0   2     1670.71     1827.37     24.97 o 
   1   0   2       80.91       84.86      1.19 o 
   2   0   2     2699.00     2738.29     37.70 o 
   3   0   2     7016.50     6766.62     92.54 o 
   4   0   2     3395.28     3462.26     47.88 o 
   5   0   2     1119.86     1163.73     16.86 o 
   6   0   2      140.04      162.99      3.40 o 
   7   0   2      757.67      766.91     16.48 o 
   8   0   2       53.37       48.84      2.88 o 
   9   0   2        9.73       11.59      1.96 o 
  10   0   2      224.28      236.39      7.28 o 
  11   0   2        3.74        1.38      2.16 o 
  -9   1   2       81.54       83.61      4.25 o 
  -8   1   2      135.03      138.43      5.19 o 
  -7   1   2       40.70       35.46      2.51 o 
  -6   1   2     1540.50     1485.93     30.11 o 
  -5   1   2     1211.78     1293.05     26.14 o 
  -4   1   2     1863.27     1803.08     25.31 o 
  -3   1   2      493.63      566.41      8.47 o 
  -2   1   2      103.73       95.65      1.57 o 
  -1   1   2      345.85      342.10      5.11 o 
   1   1   2     2446.56     2586.25     56.56 o 
   2   1   2       70.43       51.59      1.65 o 
   3   1   2        2.07        4.44      0.93 o 
   4   1   2       38.23       63.11      1.21 o 
   5   1   2      746.14      739.10      8.87 o 
   6   1   2      666.43      680.27     10.87 o 
   7   1   2     1580.62     1559.42     46.74 o 
   8   1   2      136.06      140.87      3.47 o 
   9   1   2       42.48       44.25      2.17 o 
  11   1   2      194.97      213.21      7.31 o 
  -9   2   2        4.12        4.86      2.02 o 
  -8   2   2        7.96        7.33      1.98 o 
  -7   2   2      117.86      106.55      4.27 o 
  -6   2   2      482.86      475.09     11.12 o 
  -5   2   2     1049.30     1023.99     21.17 o 
  -4   2   2       79.80       96.07      3.23 o 
  -3   2   2        8.60       15.10      1.19 o 
  -2   2   2     1026.97      994.01     19.75 o 
  -1   2   2     2447.15     2630.85     35.68 o 
   0   2   2      716.58      702.95     13.90 o 
   1   2   2      188.25      234.79      4.90 o 
   2   2   2      289.69      254.34      3.16 o 
   3   2   2     2548.85     2530.18     30.20 o 
   4   2   2     3828.30     4030.82     60.55 o 
   5   2   2     3889.23     3908.03     43.93 o 
   6   2   2       63.01       52.37      1.35 o 
   7   2   2      436.89      412.74      5.57 o 
   8   2   2      163.73      175.74      3.89 o 
   9   2   2      302.43      304.28     12.99 o 
  10   2   2      125.03      130.78      3.83 o 
  11   2   2       43.10       45.45      3.51 o 
  -9   3   2       80.20       84.79      4.71 o 
  -8   3   2       47.18       54.53      3.62 o 
  -7   3   2      211.57      199.27      6.26 o 
  -6   3   2        1.58        0.75      1.31 o 
  -5   3   2       13.88        7.15      1.30 o 
  -4   3   2      705.76      660.86     14.10 o 
  -3   3   2     2772.67     2877.91     55.68 o 
  -2   3   2      217.48      222.54      5.25 o 
  -1   3   2     1118.79     1101.51     21.63 o 
   0   3   2      351.35      402.27      8.25 o 
   1   3   2       36.12       40.27      2.17 o 
   2   3   2       78.40       82.30      2.52 o 
   3   3   2      851.71      891.56     10.35 o 
   4   3   2     1623.60     1774.10     20.21 o 
   5   3   2        1.89        2.42      0.48 o 
   6   3   2      446.36      456.55      5.93 o 
   7   3   2      949.38      929.96     16.10 o 
   8   3   2      107.73       96.68      2.76 o 
   9   3   2       48.52       46.56      2.20 o 
  10   3   2       30.69       35.59      3.39 o 
  11   3   2        1.62        0.84      2.48 o 
  -9   4   2       26.64       31.77      3.32 o 
  -8   4   2        7.99        7.65      2.09 o 
  -7   4   2      161.42      139.59      5.03 o 
  -6   4   2       22.56       18.39      1.94 o 
  -5   4   2      688.80      657.58     14.50 o 
  -4   4   2      848.48      866.04     18.12 o 
  -3   4   2      196.21      210.62      5.38 o 
  -2   4   2        8.91       13.26      1.13 o 
  -1   4   2        7.52        2.22      0.70 o 
   0   4   2       41.38       37.48      1.26 o 
   1   4   2      158.49      134.89      2.46 o 
   2   4   2        1.31        1.18      0.52 o 
   3   4   2     2495.98     2650.76     55.75 o 
   4   4   2      281.92      349.32      4.51 o 
   5   4   2       83.54       71.34      2.21 o 
   6   4   2      794.66      752.87      9.24 o 
   7   4   2      178.99      158.82      2.75 o 
   8   4   2      177.37      170.12      5.83 o 
   9   4   2      255.15      265.22      7.99 o 
  10   4   2      144.47      143.20      6.01 o 
  -8   5   2       76.18       82.06      4.53 o 
  -7   5   2       13.77       16.47      2.44 o 
  -6   5   2       58.32       60.85      3.32 o 
  -5   5   2       95.07       99.04      3.90 o 
  -4   5   2        0.05        0.53      1.18 o 
  -3   5   2     1298.50     1307.83     26.30 o 
  -2   5   2      685.56      686.63     14.24 o 
  -1   5   2      746.53      743.66     15.03 o 
   0   5   2        6.48        2.51      0.59 o 
   1   5   2      368.15      413.27      6.19 o 
   2   5   2     1026.85     1122.83     22.86 o 
   3   5   2      920.22      885.65     18.37 o 
   4   5   2      135.06      125.78      2.86 o 
   5   5   2      161.40      147.36      3.27 o 
   6   5   2        0.49        1.04      0.86 o 
   7   5   2       41.08       35.55      1.77 o 
   8   5   2       74.23       71.36      3.79 o 
   9   5   2      164.31      166.73      6.24 o 
  10   5   2       16.85       22.58      3.13 o 
  -8   6   2       27.95       29.77      3.28 o 
  -7   6   2        0.09       -0.30      1.95 o 
  -6   6   2       11.59        8.76      2.10 o 
  -5   6   2      114.95      121.54      4.52 o 
  -4   6   2       77.18       69.91      3.16 o 
  -3   6   2      499.63      486.15     10.87 o 
  -2   6   2      206.81      201.26      5.65 o 
  -1   6   2        4.31        5.67      0.80 o 
   0   6   2       26.94       27.66      1.15 o 
   1   6   2      503.05      500.37     11.38 o 
   2   6   2      368.66      401.22      9.38 o 
   3   6   2      741.32      709.16     15.32 o 
   4   6   2       23.13       17.17      1.66 o 
   5   6   2       11.55        7.68      1.27 o 
   6   6   2      919.54      935.47     14.46 o 
   7   6   2      495.60      473.57      8.23 o 
   8   6   2      505.40      496.64     12.69 o 
   9   6   2       44.86       55.44      3.99 o 
  -7   7   2      183.71      183.94      6.68 o 
  -6   7   2       35.61       33.57      2.98 o 
  -5   7   2       48.50       47.69      3.09 o 
  -4   7   2      165.22      159.85      3.84 o 
  -3   7   2      119.41      112.37      3.06 o 
  -2   7   2      406.24      404.38      6.86 o 
  -1   7   2      804.75      765.53     17.09 o 
   0   7   2      571.76      588.55     13.59 o 
   1   7   2        7.64        5.74      1.38 o 
   2   7   2        0.60        0.76      1.20 o 
   3   7   2       73.41       72.03      3.23 o 
   4   7   2      517.00      514.57     11.88 o 
   5   7   2      303.28      301.86      5.84 o 
   6   7   2       79.16       99.74      6.02 o 
   7   7   2       21.23       21.31      1.77 o 
   8   7   2        2.07        2.03      2.13 o 
   9   7   2       14.05       18.29      2.99 o 
  -6   8   2       30.23       26.76      2.30 o 
  -5   8   2        0.02        0.39      1.49 o 
  -4   8   2        2.54        1.07      2.14 o 
  -3   8   2       41.82       40.54      3.36 o 
  -2   8   2     1109.91     1095.00     24.05 o 
  -1   8   2      423.41      412.72     10.66 o 
   0   8   2      412.25      413.78     10.64 o 
   1   8   2       88.41       89.46      3.95 o 
   2   8   2      398.35      392.07     10.01 o 
   3   8   2      349.01      330.60      8.70 o 
   4   8   2      206.15      181.57      5.79 o 
   5   8   2        0.23        1.33      1.15 o 
   6   8   2      133.57      124.73      3.69 o 
   7   8   2      162.82      166.60      4.47 o 
   8   8   2       54.83       56.60      4.19 o 
  -5   9   2       34.43       33.01      3.59 o 
  -4   9   2       13.56       13.26      2.67 o 
  -3   9   2       24.04       20.18      2.84 o 
  -2   9   2        3.38        2.38      2.21 o 
  -1   9   2        0.32        0.30      2.09 o 
   0   9   2       40.41       43.25      3.27 o 
   1   9   2       70.01       67.42      3.91 o 
   2   9   2      174.64      159.34      5.81 o 
   3   9   2        1.30        8.63      1.89 o 
   4   9   2      144.57      128.84      4.99 o 
   5   9   2       85.69       87.02      3.22 o 
   6   9   2       28.18       23.55      2.09 o 
   7   9   2       55.58       57.56      2.92 o 
   8   9   2       41.40       57.57      4.65 o 
  -4  10   2       17.03       12.26      3.14 o 
  -3  10   2        4.71        2.26      2.76 o 
  -2  10   2      164.79      156.79      6.54 o 
  -1  10   2      195.41      204.56      7.50 o 
   0  10   2       26.75       24.36      3.14 o 
   1  10   2       21.48       20.36      2.86 o 
   2  10   2       78.95       84.01      4.66 o 
   3  10   2       93.91       92.70      4.82 o 
   4  10   2       50.68       48.45      3.52 o 
   5  10   2       93.38       87.24      6.23 o 
   6  10   2        0.08       -0.19      1.66 o 
  -1  11   2       15.33        9.66      3.15 o 
   0  11   2       57.08       53.31      4.42 o 
   2  11   2      101.10       94.08      5.28 o 
   3  11   2       60.15       65.66      4.54 o 
   4  11   2        1.85        2.70      2.57 o 
  -3  -9   3        1.25       -0.86      2.52 o 
  -2  -9   3       85.43       94.80      5.25 o 
  -1  -9   3       94.44       91.56      5.09 o 
   0  -9   3       49.56       62.38      4.31 o 
   1  -9   3       42.30       34.20      3.30 o 
   2  -9   3        0.01        0.38      2.55 o 
   3  -9   3       22.89       24.04      3.33 o 
  -5  -8   3        3.05        5.30      2.91 o 
  -4  -8   3       26.34       37.76      3.74 o 
  -3  -8   3        1.53        0.64      2.09 o 
  -2  -8   3       29.10       23.63      2.98 o 
  -1  -8   3       76.37       86.20      4.67 o 
   0  -8   3      142.26      125.52      5.44 o 
   1  -8   3       35.76       39.97      3.37 o 
   2  -8   3       44.56       59.76      4.06 o 
   3  -8   3       48.44       49.05      3.71 o 
   4  -8   3        5.18        6.16      2.65 o 
   5  -8   3       22.13       13.18      2.96 o 
  -6  -7   3       17.57       17.85      3.21 o 
  -5  -7   3       53.42       53.34      4.06 o 
  -4  -7   3      117.93      112.91      5.12 o 
  -3  -7   3      301.93      299.84      8.91 o 
  -2  -7   3       77.25       67.91      3.78 o 
  -1  -7   3      173.66      164.52      5.82 o 
   0  -7   3      167.03      156.14      5.53 o 
   1  -7   3       34.83       32.74      2.79 o 
   2  -7   3        0.23        1.09      1.77 o 
   3  -7   3       19.89       23.88      2.67 o 
   4  -7   3      243.76      236.75      7.38 o 
   5  -7   3      140.90      150.87      5.83 o 
   6  -7   3        1.00        2.01      2.28 o 
   7  -7   3        2.13        3.72      2.46 o 
  -7  -6   3       76.93       78.71      4.78 o 
  -6  -6   3       72.97       84.05      4.61 o 
  -5  -6   3       73.59       67.35      4.15 o 
  -4  -6   3        1.19        0.26      1.70 o 
  -3  -6   3      166.84      164.35      5.79 o 
  -2  -6   3       32.36       39.21      2.86 o 
  -1  -6   3      145.79      143.78      5.17 o 
   0  -6   3        1.47        1.85      1.39 o 
   1  -6   3      238.83      248.82      7.20 o 
   2  -6   3       12.59        6.65      1.77 o 
   3  -6   3      127.21      127.21      4.52 o 
   4  -6   3       16.35       18.61      2.19 o 
   5  -6   3       31.50       29.73      1.79 o 
   6  -6   3        6.15        5.47      1.42 o 
   7  -6   3        7.44       11.28      2.40 o 
   8  -6   3       20.47       19.14      2.88 o 
  -8  -5   3       35.65       40.02      3.91 o 
  -7  -5   3       11.33       12.71      2.79 o 
  -6  -5   3       18.74       16.48      2.57 o 
  -5  -5   3      156.24      136.33      5.43 o 
  -4  -5   3      874.10      863.65     19.49 o 
  -3  -5   3      833.56      834.39     18.66 o 
  -2  -5   3      325.42      334.80      8.81 o 
  -1  -5   3       80.03       77.59      3.54 o 
   0  -5   3       18.90       17.40      1.88 o 
   1  -5   3     2608.53     2547.22     35.39 o 
   2  -5   3      582.07      562.46      8.80 o 
   3  -5   3      131.49      118.35      2.83 o 
   4  -5   3      409.54      403.87      8.10 o 
   5  -5   3       49.62       45.03      2.07 o 
   6  -5   3      374.19      403.88      7.14 o 
   7  -5   3       16.12       14.45      2.29 o 
   8  -5   3       14.13       17.16      2.66 o 
   9  -5   3        9.77        5.83      2.58 o 
  -8  -4   3       53.08       59.78      4.21 o 
  -7  -4   3      248.82      245.70      7.87 o 
  -6  -4   3      340.34      329.90      9.22 o 
  -5  -4   3      410.84      405.62     10.50 o 
  -4  -4   3        1.12        0.21      1.30 o 
  -3  -4   3       44.44       34.28      2.44 o 
  -2  -4   3        4.56        7.69      0.81 o 
  -1  -4   3        1.55        6.27      1.71 o 
   0  -4   3     2255.68     2193.23     30.48 o 
   1  -4   3      790.43      807.43     11.89 o 
   2  -4   3       11.27       13.46      0.98 o 
   3  -4   3      106.43      114.67      2.67 o 
   4  -4   3       52.25       55.34      4.30 o 
   5  -4   3      194.66      201.78      4.06 o 
   6  -4   3      505.68      509.38     10.24 o 
   7  -4   3       87.39       76.76      3.79 o 
   8  -4   3        1.42        1.49      1.68 o 
   9  -4   3        3.78        4.08      2.23 o 
  -8  -3   3       49.02       55.81      3.93 o 
  -7  -3   3      176.15      185.26      6.49 o 
  -6  -3   3       81.25       78.27      3.98 o 
  -5  -3   3        1.78        1.76      0.99 o 
  -4  -3   3       88.83       87.19      1.88 o 
  -3  -3   3      977.10      942.78     11.18 o 
  -2  -3   3     2146.01     2105.12     29.28 o 
  -1  -3   3      204.25      166.83      3.12 o 
   0  -3   3      166.13      174.73      3.30 o 
   1  -3   3       14.86       11.13      0.81 o 
   2  -3   3     3109.59     3153.15     43.26 o 
   3  -3   3     1433.52     1491.33     21.00 o 
   4  -3   3      374.62      376.35      6.14 o 
   5  -3   3        1.47        1.66      0.80 o 
   6  -3   3        5.14        5.19      0.97 o 
   7  -3   3       24.79       28.95      2.28 o 
   8  -3   3       77.13       67.90      3.71 o 
   9  -3   3      101.51      103.49      4.78 o 
  10  -3   3        2.41        0.50      2.13 o 
  -9  -2   3       43.22       42.69      3.97 o 
  -8  -2   3       76.44       87.36      5.26 o 
  -7  -2   3      102.61      102.01      3.12 o 
  -6  -2   3        3.45        3.31      1.04 o 
  -5  -2   3      228.36      222.74      5.16 o 
  -4  -2   3      272.10      255.07      3.76 o 
  -3  -2   3      161.14      150.09      2.05 o 
  -2  -2   3       13.30        6.92      0.50 o 
  -1  -2   3      389.97      424.67      6.53 o 
   0  -2   3        6.06        8.63      0.68 o 
   1  -2   3       51.00       62.20      1.54 o 
   2  -2   3      899.25      919.97     13.12 o 
   3  -2   3       48.76       50.19      3.68 o 
   4  -2   3      469.65      517.70     21.36 o 
   5  -2   3      491.44      490.48      7.64 o 
   6  -2   3      735.30      737.41     11.11 o 
   7  -2   3      604.95      597.82     13.63 o 
   8  -2   3      249.54      244.14      7.08 o 
   9  -2   3       14.21       14.43      2.27 o 
  10  -2   3        3.10        3.15      1.88 o 
  -9  -1   3       15.70       14.60      2.04 o 
  -8  -1   3        5.21        8.14      2.44 o 
  -7  -1   3      140.89      145.08      3.65 o 
  -6  -1   3      316.83      322.19      5.91 o 
  -5  -1   3       69.74       66.66      2.15 o 
  -4  -1   3       71.64       79.51      4.87 o 
  -3  -1   3     2209.54     2367.06     23.22 o 
  -2  -1   3      969.97      950.36     15.25 o 
  -1  -1   3        1.68        3.15      1.31 o 
   0  -1   3      290.26      289.99      4.53 o 
   1  -1   3      810.17      760.22     10.82 o 
   2  -1   3      999.66     1042.71     14.62 o 
   3  -1   3     1494.04     1509.85     20.93 o 
   4  -1   3     5778.76     6353.63     86.07 o 
   5  -1   3      898.60      911.05     13.12 o 
   6  -1   3       60.36       61.37      2.80 o 
   7  -1   3      121.20      125.71      4.28 o 
   8  -1   3      716.25      673.90     15.20 o 
   9  -1   3      456.60      433.47     10.98 o 
  10  -1   3       54.07       54.01      3.62 o 
  11  -1   3       10.74       13.52      2.63 o 
  -9   0   3       80.18       90.68      4.66 o 
  -8   0   3      281.33      276.30      8.02 o 
  -7   0   3       34.90       34.88      1.90 o 
  -6   0   3      244.64      240.43      4.82 o 
  -5   0   3      261.66      259.68      4.88 o 
  -4   0   3      914.64      929.63     13.70 o 
  -3   0   3      283.13      217.07      3.19 o 
  -2   0   3      864.95      925.32     13.29 o 
  -1   0   3      496.43      563.20      8.29 o 
   0   0   3      881.95      916.86     12.90 o 
   1   0   3      224.43      248.27      4.35 o 
   2   0   3      748.40      711.75      8.30 o 
   3   0   3     2686.55     2691.56     36.35 o 
   4   0   3       16.06       20.90      0.72 o 
   5   0   3      595.29      590.31      9.13 o 
   6   0   3      686.64      667.04     10.39 o 
   7   0   3        2.78        2.10      0.91 o 
   8   0   3      477.47      458.89     10.99 o 
   9   0   3       78.08       66.47      3.52 o 
  10   0   3        9.09        7.88      2.03 o 
  11   0   3       60.31       53.64      3.70 o 
  -9   1   3       55.27       55.52      3.77 o 
  -8   1   3      108.19       97.83      4.34 o 
  -7   1   3        4.99        5.64      1.66 o 
  -6   1   3     1161.87     1051.86     22.10 o 
  -5   1   3      275.26      283.36      5.48 o 
  -4   1   3      586.00      597.57      9.24 o 
  -3   1   3      327.38      391.24      5.13 o 
  -2   1   3      247.48      251.85      3.46 o 
  -1   1   3     2511.13     2551.70     34.95 o 
   0   1   3     3468.39     3600.91     40.31 o 
   1   1   3     3819.28     3899.17     43.58 o 
   2   1   3      133.62      149.99      2.60 o 
   3   1   3       30.70       38.89      1.17 o 
   4   1   3     1169.59     1188.26     17.02 o 
   5   1   3     2767.55     2889.68     40.29 o 
   6   1   3       43.47       42.98      1.68 o 
   7   1   3      197.04      206.48      4.20 o 
   8   1   3       25.87       28.39      2.11 o 
   9   1   3      260.00      237.15      5.05 o 
  10   1   3       95.09       90.83      4.22 o 
  11   1   3       24.71       25.83      2.88 o 
  -9   2   3       51.90       58.89      4.04 o 
  -8   2   3        3.22        3.97      1.96 o 
  -7   2   3       12.82       17.08      2.03 o 
  -6   2   3      299.99      252.25      7.00 o 
  -5   2   3      217.96      222.78      6.06 o 
  -4   2   3        5.52        1.19      0.99 o 
  -3   2   3      758.54      764.06     15.85 o 
  -2   2   3     2226.58     2403.74     32.97 o 
  -1   2   3     2539.36     2695.98     51.89 o 
   0   2   3       11.19       15.13      1.03 o 
   1   2   3     1318.37     1305.98     25.41 o 
   2   2   3     2503.48     2810.03     48.27 o 
   3   2   3      144.58      149.02      3.90 o 
   4   2   3      460.04      611.39      7.29 o 
   5   2   3     3355.42     3495.22     39.36 o 
   6   2   3      192.11      214.65      4.28 o 
   7   2   3       62.81       63.97      3.27 o 
   8   2   3       97.10       80.04      2.67 o 
   9   2   3      216.55      200.47      7.97 o 
  10   2   3       46.43       46.33      2.40 o 
  11   2   3       13.89       14.36      1.88 o 
  -9   3   3      115.56      123.43      5.47 o 
  -8   3   3       27.28       24.51      2.70 o 
  -7   3   3      239.58      227.48      6.89 o 
  -6   3   3        3.30        4.48      1.50 o 
  -5   3   3      233.52      244.21      6.56 o 
  -4   3   3     1024.73     1037.92     21.44 o 
  -3   3   3     1167.23     1193.09     24.03 o 
  -2   3   3       15.86       12.07      0.93 o 
  -1   3   3      110.71      108.73      2.72 o 
   0   3   3     3199.88     3444.56     65.87 o 
   1   3   3      645.17      593.28     11.89 o 
   2   3   3       33.10       45.40      1.08 o 
   3   3   3     1438.33     1697.10     27.88 o 
   4   3   3       36.09       30.34      0.86 o 
   5   3   3      162.02      168.09      2.53 o 
   6   3   3     1538.84     1580.57     22.48 o 
   7   3   3      593.09      620.41      9.81 o 
   8   3   3       75.92       74.41      2.41 o 
   9   3   3      122.13      121.30      3.29 o 
  10   3   3      113.67      111.00      6.47 o 
  11   3   3       19.19       17.93      3.04 o 
  -8   4   3       18.50       16.98      2.61 o 
  -7   4   3        9.09        8.33      2.07 o 
  -6   4   3        9.27       11.06      1.76 o 
  -5   4   3      363.75      342.38      8.59 o 
  -4   4   3       77.47       74.12      3.05 o 
  -3   4   3      294.28      335.52      7.96 o 
  -2   4   3      627.75      624.54     13.12 o 
  -1   4   3        7.49        8.30      1.18 o 
   0   4   3     1218.06     1251.77     31.13 o 
   1   4   3      515.77      523.51      7.68 o 
   2   4   3      754.68      836.92     11.79 o 
   3   4   3      847.97      906.57     10.63 o 
   4   4   3     2028.42     2192.80     24.94 o 
   5   4   3      674.30      671.92      8.19 o 
   6   4   3      747.16      768.53     13.26 o 
   7   4   3       29.83       25.63      1.36 o 
   8   4   3       58.36       52.11      2.07 o 
   9   4   3      128.53      120.99      5.04 o 
  10   4   3      281.21      278.40      8.64 o 
  11   4   3       28.46       22.67      3.27 o 
  -8   5   3      191.26      194.48      7.05 o 
  -7   5   3       80.09       72.03      4.05 o 
  -6   5   3        0.09       -0.08      1.58 o 
  -5   5   3      155.39      148.32      5.01 o 
  -4   5   3      159.43      155.20      4.79 o 
  -3   5   3     1490.32     1349.71     27.19 o 
  -2   5   3      190.37      218.97      5.54 o 
  -1   5   3      573.41      571.50     11.95 o 
   0   5   3      329.44      412.10      8.73 o 
   1   5   3     1718.36     1816.60     20.44 o 
   2   5   3     2280.35     2318.79     55.23 o 
   3   5   3      598.43      604.90      8.74 o 
   4   5   3       11.78       11.84      1.04 o 
   5   5   3      306.13      307.65      6.84 o 
   6   5   3      164.71      175.66      3.67 o 
   7   5   3      402.74      410.65     10.54 o 
   8   5   3      112.96      118.05      4.79 o 
   9   5   3      248.97      237.07      7.63 o 
  10   5   3       62.12       74.91      4.56 o 
  -7   6   3       52.30       53.10      3.73 o 
  -6   6   3        3.46        4.85      1.97 o 
  -5   6   3       99.92       96.39      4.08 o 
  -4   6   3      264.36      240.66      6.67 o 
  -3   6   3      170.19      165.70      4.88 o 
  -2   6   3       93.51       91.26      3.22 o 
  -1   6   3      219.14      204.80      4.50 o 
   0   6   3      859.15      940.79     13.67 o 
   1   6   3     3036.29     3107.54     42.62 o 
   2   6   3      811.47      783.31     16.65 o 
   3   6   3       75.92       91.62      3.28 o 
   4   6   3      660.39      673.73     10.62 o 
   5   6   3       37.32       34.52      1.68 o 
   6   6   3       97.03      120.35      3.09 o 
   7   6   3      181.00      214.63      6.83 o 
   8   6   3      158.39      146.35      5.55 o 
   9   6   3        9.32        4.56      2.19 o 
  10   6   3       15.83       17.72      3.04 o 
  -7   7   3      153.87      164.34      6.48 o 
  -6   7   3       57.09       66.67      4.02 o 
  -5   7   3        2.65        0.93      1.73 o 
  -4   7   3      119.95      108.66      4.23 o 
  -3   7   3        7.21        8.45      1.59 o 
  -2   7   3     1384.94     1375.60     27.62 o 
  -1   7   3      634.07      666.55     15.58 o 
   0   7   3      120.51      116.97      4.37 o 
   1   7   3       26.87       36.49      2.40 o 
   2   7   3      115.40       97.65      3.68 o 
   3   7   3       42.78       42.48      2.55 o 
   4   7   3      422.42      404.38      9.78 o 
   5   7   3        1.94        2.39      1.73 o 
   6   7   3        0.71        1.16      1.06 o 
   7   7   3       54.67       59.46      3.77 o 
   8   7   3      303.53      282.15      8.71 o 
   9   7   3      184.48      208.28      7.49 o 
  10   7   3       30.50       28.08      3.61 o 
  -6   8   3        5.34        4.62      2.45 o 
  -5   8   3       65.76       59.28      3.04 o 
  -4   8   3       24.74       29.93      2.82 o 
  -3   8   3        1.25        2.10      1.94 o 
  -2   8   3       53.91       56.44      3.56 o 
  -1   8   3      101.44      100.53      4.50 o 
   0   8   3       82.91       85.21      4.10 o 
   1   8   3       25.12       22.74      2.33 o 
   2   8   3      255.79      242.19      6.94 o 
   3   8   3      221.41      215.83      6.43 o 
   4   8   3       20.80       25.17      2.29 o 
   5   8   3        3.29        7.82      1.35 o 
   6   8   3      292.91      293.76      5.98 o 
   7   8   3      278.05      258.47      8.39 o 
   8   8   3      114.56      103.89      5.34 o 
   9   8   3       33.44       38.92      3.91 o 
  -5   9   3      104.03      113.59      6.05 o 
  -4   9   3        0.16       -0.20      2.47 o 
  -3   9   3      144.50      134.42      6.12 o 
  -2   9   3      159.94      167.46      6.50 o 
  -1   9   3      242.37      268.32      8.41 o 
   0   9   3      116.03      131.66      5.54 o 
   1   9   3       78.37       79.21      4.09 o 
   2   9   3       14.62       16.12      2.29 o 
   3   9   3       62.54       52.52      3.41 o 
   4   9   3      510.48      490.35     12.20 o 
   5   9   3      669.67      645.41     11.07 o 
   6   9   3        0.47        0.72      1.42 o 
   7   9   3       57.39       63.51      4.55 o 
   8   9   3      219.52      249.87      8.86 o 
  -3  10   3        0.40       -1.09      2.64 o 
  -2  10   3       19.02       23.22      3.36 o 
  -1  10   3      153.51      167.17      6.98 o 
   0  10   3        5.99        3.55      2.46 o 
   1  10   3       87.29       89.83      4.57 o 
   2  10   3       37.56       40.03      3.39 o 
   3  10   3      238.30      216.93      7.22 o 
   4  10   3      232.81      215.83      7.21 o 
   5  10   3       10.36        8.84      1.69 o 
   6  10   3       16.42       13.48      1.98 o 
   7  10   3      144.40      145.87      6.76 o 
  -1  11   3        6.91        8.34      2.95 o 
   0  11   3      172.07      191.06      7.36 o 
   1  11   3       62.12       64.13      4.47 o 
   2  11   3       19.20       20.31      3.27 o 
   3  11   3        4.36        1.51      2.36 o 
   4  11   3        0.40       -1.01      2.39 o 
   5  11   3       41.52       44.93      3.90 o 
   0  -9   4       36.47       45.59      3.97 o 
   1  -9   4        0.87        1.30      2.54 o 
   2  -9   4       17.11       22.54      3.21 o 
  -3  -8   4      230.27      244.50      8.51 o 
  -2  -8   4        5.33        6.40      2.38 o 
  -1  -8   4        5.18        9.34      2.58 o 
   0  -8   4      124.05      113.72      5.19 o 
   1  -8   4      111.19      125.12      5.67 o 
   2  -8   4       30.17       37.69      3.45 o 
   3  -8   4       34.01       45.53      3.86 o 
   4  -8   4       13.08       18.19      3.13 o 
  -5  -7   4       14.20       13.57      2.83 o 
  -4  -7   4       56.14       60.53      4.28 o 
  -3  -7   4        0.01       -0.82      2.14 o 
  -2  -7   4      118.24      130.16      5.62 o 
  -1  -7   4      307.27      302.01      8.81 o 
   0  -7   4      239.10      226.32      7.34 o 
   1  -7   4       75.73       66.85      3.99 o 
   2  -7   4       35.16       29.01      2.89 o 
   3  -7   4       55.11       55.22      3.85 o 
   4  -7   4       69.45       77.55      4.42 o 
   5  -7   4      385.57      408.61     11.13 o 
  -6  -6   4        0.10        0.33      2.52 o 
  -5  -6   4       38.53       40.97      3.73 o 
  -4  -6   4      219.24      224.62      7.65 o 
  -3  -6   4      584.58      585.41     14.47 o 
  -2  -6   4      225.74      215.55      6.93 o 
  -1  -6   4       20.03       25.51      2.57 o 
   0  -6   4        1.06        1.96      1.70 o 
   1  -6   4      261.18      248.90      7.34 o 
   2  -6   4      277.11      299.96      8.31 o 
   3  -6   4      172.54      178.95      5.94 o 
   4  -6   4      295.62      305.93      5.84 o 
   5  -6   4        0.03        0.21      1.25 o 
   6  -6   4       97.45       99.58      4.50 o 
   7  -6   4       39.23       36.56      3.20 o 
   8  -6   4       13.28       14.43      2.99 o 
  -7  -5   4       13.69       14.59      3.15 o 
  -6  -5   4       72.14       66.80      4.29 o 
  -5  -5   4      192.84      195.97      6.95 o 
  -4  -5   4       55.85       59.81      3.62 o 
  -3  -5   4      231.98      219.08      7.00 o 
  -2  -5   4      257.83      245.07      7.34 o 
  -1  -5   4      174.93      168.92      5.64 o 
   0  -5   4      107.78       88.78      3.89 o 
   1  -5   4      342.87      334.24      5.79 o 
   2  -5   4      149.05      157.38      3.45 o 
   3  -5   4       12.90       15.59      1.29 o 
   4  -5   4      119.40      124.40      3.13 o 
   5  -5   4      223.18      224.91      5.69 o 
   6  -5   4      462.20      446.09     11.04 o 
   7  -5   4       15.34       15.85      2.42 o 
   8  -5   4        2.10        5.32      2.36 o 
  -7  -4   4      201.86      208.96      7.57 o 
  -6  -4   4      154.01      162.29      6.33 o 
  -5  -4   4        1.81        1.19      1.66 o 
  -4  -4   4      248.12      239.71      7.24 o 
  -3  -4   4      107.93       98.89      4.09 o 
  -2  -4   4        1.31        3.15      0.81 o 
  -1  -4   4       37.58       34.00      3.44 o 
   0  -4   4      198.28      166.68      3.35 o 
   1  -4   4        8.64        6.86      0.88 o 
   2  -4   4       88.29       86.74      2.30 o 
   3  -4   4      649.08      654.62     15.49 o 
   4  -4   4       76.58       83.04      2.36 o 
   5  -4   4        6.91        6.72      1.41 o 
   6  -4   4       12.49       11.73      1.94 o 
   7  -4   4       24.43       27.01      2.59 o 
   8  -4   4      173.55      163.04      6.01 o 
   9  -4   4        3.22        1.47      2.20 o 
  -8  -3   4       91.30       89.27      5.26 o 
  -7  -3   4       39.39       33.85      3.33 o 
  -6  -3   4        4.05        2.88      1.96 o 
  -5  -3   4       65.80       69.22      3.84 o 
  -4  -3   4      479.29      455.55      6.14 o 
  -3  -3   4       73.29       61.81      3.10 o 
  -2  -3   4      234.10      244.49      4.46 o 
  -1  -3   4       10.73       15.50      1.00 o 
   0  -3   4       43.09       41.98      1.49 o 
   1  -3   4       94.63       84.54      2.11 o 
   2  -3   4      811.75      739.42     12.41 o 
   3  -3   4       30.86       27.47      1.27 o 
   4  -3   4       14.86       14.28      1.07 o 
   5  -3   4      177.77      170.52      7.91 o 
   6  -3   4      700.54      726.28     16.07 o 
   7  -3   4      801.55      829.85     18.35 o 
   8  -3   4       20.52       21.00      2.44 o 
   9  -3   4       38.17       40.44      3.27 o 
  10  -3   4       11.81        9.04      2.36 o 
  -8  -2   4        8.80        6.90      2.38 o 
  -7  -2   4      109.24      107.79      3.34 o 
  -6  -2   4       55.31       55.70      2.33 o 
  -5  -2   4       77.98       81.97      2.52 o 
  -4  -2   4       89.13       85.45      1.95 o 
  -3  -2   4      130.04      142.00      4.68 o 
  -2  -2   4      656.40      600.12      9.21 o 
  -1  -2   4      301.32      270.52      4.64 o 
   0  -2   4     1953.16     1931.79     26.90 o 
   1  -2   4       49.41       43.31      2.12 o 
   2  -2   4        6.11        6.44      0.73 o 
   3  -2   4      459.57      423.99      9.98 o 
   4  -2   4      376.92      411.13     11.72 o 
   5  -2   4      406.89      418.74     13.24 o 
   6  -2   4      169.12      158.42      5.01 o 
   7  -2   4      304.42      339.42      8.79 o 
   8  -2   4       49.95       52.53      3.29 o 
   9  -2   4      197.81      185.10      6.37 o 
  10  -2   4       11.44       16.39      2.44 o 
  -8  -1   4       88.04       93.69      6.13 o 
  -7  -1   4      172.48      169.84      4.20 o 
  -6  -1   4      179.13      175.09      4.08 o 
  -5  -1   4       23.45       22.29      1.45 o 
  -4  -1   4      152.56      149.47      2.68 o 
  -3  -1   4     1632.09     1652.92     19.09 o 
  -2  -1   4     2416.80     2503.64     34.69 o 
  -1  -1   4     1965.57     2041.82     28.36 o 
   0  -1   4        2.59        0.74      0.46 o 
   1  -1   4      945.02     1013.62     14.40 o 
   2  -1   4      862.14      826.89     15.62 o 
   3  -1   4     1247.98     1182.09     28.73 o 
   4  -1   4     1212.19     1305.35     19.58 o 
   5  -1   4      229.08      233.30     10.16 o 
   6  -1   4       99.99      115.24      4.03 o 
   7  -1   4       22.62       21.82      1.94 o 
   8  -1   4      254.57      253.05      7.20 o 
   9  -1   4      363.57      359.08      9.65 o 
  10  -1   4        2.34        2.08      2.00 o 
  11  -1   4        0.26        0.55      1.90 o 
  -8   0   4      139.97      136.66      4.02 o 
  -7   0   4      141.64      137.30      3.75 o 
  -6   0   4       13.54       17.34      2.19 o 
  -5   0   4      475.70      459.51      7.77 o 
  -4   0   4      909.26      932.90     11.37 o 
  -3   0   4      445.70      486.71      6.33 o 
  -2   0   4      246.25      244.99      4.31 o 
  -1   0   4      187.89      195.25      3.52 o 
   0   0   4      832.87      839.22     12.05 o 
   1   0   4        1.98        7.50      0.80 o 
   2   0   4       16.45       11.63      1.08 o 
   3   0   4      311.16      318.74      4.07 o 
   4   0   4        0.33        0.30      0.37 o 
   5   0   4       22.37       19.94      1.00 o 
   6   0   4      159.18      173.62      3.68 o 
   7   0   4      469.65      460.08      7.84 o 
   8   0   4      267.18      274.86      7.53 o 
   9   0   4        2.74       -0.12      1.49 o 
  10   0   4       17.57       15.32      2.41 o 
  11   0   4       48.18       52.88      3.67 o 
  -8   1   4       42.98       47.67      3.43 o 
  -7   1   4        5.54        7.76      1.91 o 
  -6   1   4      352.38      339.89      6.39 o 
  -5   1   4      293.17      276.33      5.28 o 
  -4   1   4      328.20      324.23      5.75 o 
  -3   1   4      199.26      229.81      3.50 o 
  -2   1   4     1278.84     1388.39     19.70 o 
  -1   1   4     2588.37     2808.00     38.60 o 
   0   1   4      484.44      473.85      5.73 o 
   1   1   4      408.28      404.40      4.93 o 
   2   1   4      420.36      472.47      5.69 o 
   3   1   4      681.67      620.58      9.24 o 
   4   1   4      534.38      458.33      7.17 o 
   5   1   4      256.03      268.59      4.74 o 
   6   1   4      138.31      131.01      3.02 o 
   7   1   4      150.80      167.39      3.70 o 
   8   1   4        2.59        2.54      1.02 o 
   9   1   4      674.37      666.20     11.05 o 
  10   1   4      203.83      198.18      6.49 o 
  11   1   4        0.16        0.19      1.94 o 
  -8   2   4      399.61      394.22     10.69 o 
  -7   2   4       26.33       25.63      2.55 o 
  -6   2   4      125.63      122.71      4.62 o 
  -5   2   4        6.74        5.56      1.49 o 
  -4   2   4        1.26        1.33      1.11 o 
  -3   2   4      229.77      211.03      3.99 o 
  -2   2   4      371.62      381.60      7.22 o 
  -1   2   4      219.54      218.50      5.35 o 
   0   2   4      985.70     1107.98     22.01 o 
   1   2   4     2490.64     2697.80     37.27 o 
   2   2   4      516.56      611.46      9.00 o 
   3   2   4      474.04      533.94      9.65 o 
   4   2   4        1.81       12.72      2.95 o 
   5   2   4       67.24       65.85      1.90 o 
   6   2   4      997.11      989.67     14.73 o 
   7   2   4      584.93      620.61      9.88 o 
   8   2   4      407.27      416.03      7.32 o 
   9   2   4       35.30       31.86      2.42 o 
  10   2   4        7.56       10.61      2.22 o 
  11   2   4       58.32       64.83      4.06 o 
  -8   3   4        5.51        7.87      2.29 o 
  -7   3   4       16.27       13.89      2.13 o 
  -6   3   4      140.19      118.41      4.49 o 
  -5   3   4      361.71      348.28      8.81 o 
  -4   3   4       50.77       43.63      2.40 o 
  -3   3   4      135.33      118.74      3.86 o 
  -2   3   4      302.44      301.79      9.24 o 
  -1   3   4     1632.75     1768.36     34.69 o 
   0   3   4     5314.46     5911.22    112.68 o 
   1   3   4     6787.63     7161.05    136.14 o 
   2   3   4       68.80       62.16      1.54 o 
   3   3   4       42.13       37.27      0.92 o 
   4   3   4      622.71      621.39      7.47 o 
   5   3   4      948.78      890.71     13.17 o 
   6   3   4     1176.91     1094.09     18.40 o 
   7   3   4      152.14      150.27      3.39 o 
   8   3   4        0.55       -0.36      0.86 o 
   9   3   4        3.28        4.58      1.16 o 
  10   3   4      388.28      378.83      7.28 o 
  11   3   4      142.32      154.53      4.28 o 
  -8   4   4       62.97       60.70      4.11 o 
  -7   4   4      117.40      118.87      5.05 o 
  -6   4   4       45.01       42.73      2.92 o 
  -5   4   4       45.67       48.90      2.92 o 
  -4   4   4       42.25       37.03      2.48 o 
  -3   4   4      476.57      502.64     11.30 o 
  -2   4   4      858.63      889.60     13.05 o 
  -1   4   4      375.20      366.34      5.87 o 
   0   4   4     2158.39     2382.96     46.12 o 
   1   4   4      383.71      432.95      9.16 o 
   2   4   4      502.31      525.99      7.74 o 
   3   4   4      656.61      668.88      8.05 o 
   4   4   4      417.82      399.48      5.10 o 
   5   4   4       52.12       42.79      1.31 o 
   6   4   4       25.38       26.02      1.34 o 
   7   4   4      247.11      249.76      4.75 o 
   8   4   4       20.98       32.16      3.17 o 
   9   4   4       37.31       34.73      3.01 o 
  10   4   4      253.99      235.18      7.80 o 
  11   4   4      189.72      191.99      7.24 o 
  -7   5   4       81.25       79.01      4.34 o 
  -6   5   4        0.06        0.25      1.72 o 
  -5   5   4      295.54      295.27      8.06 o 
  -4   5   4      144.32      141.64      4.75 o 
  -3   5   4      140.36      139.54      4.44 o 
  -2   5   4      292.66      293.76      7.13 o 
  -1   5   4      192.36      201.09      6.13 o 
   0   5   4      122.14      137.03      2.68 o 
   1   5   4     1630.59     1771.91     34.44 o 
   2   5   4     4183.47     4455.27     63.26 o 
   3   5   4       28.11       36.76      1.17 o 
   4   5   4       14.11       23.51      2.80 o 
   5   5   4      509.02      486.05      6.21 o 
   6   5   4      203.75      196.58      6.14 o 
   7   5   4      584.48      577.33     13.89 o 
   8   5   4       61.76       58.64      3.42 o 
   9   5   4        0.21       -1.03      1.71 o 
  10   5   4       78.07       81.24      4.63 o 
  11   5   4       29.76       33.19      3.58 o 
  -7   6   4       86.11       83.38      4.68 o 
  -6   6   4       47.33       55.87      3.67 o 
  -5   6   4       10.93       10.42      2.03 o 
  -4   6   4        2.91        1.68      1.52 o 
  -3   6   4       33.24       34.92      2.38 o 
  -2   6   4       43.03       47.14      2.45 o 
  -1   6   4      119.40      113.97      3.53 o 
   0   6   4       27.63       23.23      1.59 o 
   1   6   4      280.58      285.07      3.91 o 
   2   6   4       41.11       46.88      1.44 o 
   3   6   4      199.44      171.50      4.71 o 
   4   6   4      481.58      456.76      7.58 o 
   5   6   4       57.35       59.12      2.05 o 
   6   6   4       18.11       11.02      1.85 o 
   7   6   4        4.21        2.69      1.60 o 
   8   6   4      206.53      176.07      6.26 o 
   9   6   4      105.22      106.02      5.05 o 
  10   6   4      206.12      225.20      7.88 o 
  -6   7   4       42.79       42.87      3.45 o 
  -5   7   4        9.14        5.70      2.02 o 
  -4   7   4       62.84       59.12      3.37 o 
  -3   7   4       21.57       22.52      2.06 o 
  -2   7   4       17.15       15.89      1.71 o 
  -1   7   4       79.90       71.82      2.18 o 
   0   7   4      108.97      113.89      2.93 o 
   1   7   4      103.79      115.71      4.14 o 
   2   7   4     1590.15     1620.48     33.06 o 
   3   7   4      395.99      375.74      9.01 o 
   4   7   4        9.43       15.47      1.75 o 
   5   7   4       23.40       21.91      1.47 o 
   6   7   4      295.20      287.86      5.62 o 
   7   7   4      583.50      566.88     14.25 o 
   8   7   4      369.25      353.75     10.22 o 
   9   7   4        6.05        6.13      2.35 o 
  10   7   4        6.43        6.11      2.74 o 
  -5   8   4      111.37      109.46      4.91 o 
  -4   8   4      532.40      533.17     12.69 o 
  -3   8   4        9.62       10.92      1.94 o 
  -2   8   4       31.90       32.17      2.90 o 
  -1   8   4      136.13      144.61      5.41 o 
   0   8   4      189.64      196.12      6.39 o 
   1   8   4       72.88       68.74      3.59 o 
   2   8   4      114.32      119.92      4.52 o 
   3   8   4      472.47      460.57     11.11 o 
   4   8   4       20.53       17.75      2.01 o 
   5   8   4      424.16      399.93      9.69 o 
   6   8   4       93.42       94.21      3.07 o 
   7   8   4       79.20       91.22      4.85 o 
   8   8   4        5.74        2.40      2.35 o 
   9   8   4      109.56      119.09      5.94 o 
  -4   9   4       11.74       10.21      2.82 o 
  -3   9   4       41.94       41.79      3.62 o 
  -2   9   4      303.66      322.48      9.87 o 
  -1   9   4      336.84      351.07     10.09 o 
   0   9   4       48.17       46.72      3.47 o 
   1   9   4       22.49       24.75      2.76 o 
   2   9   4       13.37       11.30      2.09 o 
   3   9   4        9.15       11.09      2.03 o 
   4   9   4      579.34      546.01     13.06 o 
   5   9   4      411.28      381.54     11.26 o 
   6   9   4        8.95        7.55      2.28 o 
   7   9   4       16.32       12.29      2.77 o 
   8   9   4       54.32       65.51      4.74 o 
  -3  10   4       75.56       71.24      5.06 o 
  -2  10   4        6.25        5.57      2.89 o 
  -1  10   4       31.05       29.54      3.53 o 
   0  10   4        0.68        2.20      2.53 o 
   1  10   4      101.01      106.24      5.18 o 
   2  10   4      260.13      260.49      8.18 o 
   3  10   4      196.24      201.22      6.88 o 
   4  10   4       36.81       41.01      3.21 o 
   5  10   4       16.37       14.12      1.79 o 
   6  10   4       24.76       27.88      3.35 o 
   7  10   4        2.55        0.78      2.48 o 
  -1  11   4       42.91       53.83      4.88 o 
   0  11   4       78.10       87.78      5.57 o 
   1  11   4      247.38      229.03      8.00 o 
   2  11   4        1.70        2.03      2.51 o 
   3  11   4      148.74      166.95      6.71 o 
   4  11   4       15.18       11.47      2.80 o 
   5  11   4      123.09      122.94      5.49 o 
   6  11   4       72.15       53.69      4.33 o 
  -1  -8   5       62.12       68.61      4.80 o 
   0  -8   5       67.92       79.29      4.90 o 
   1  -8   5      120.30      122.57      5.82 o 
   2  -8   5        4.27        8.14      2.76 o 
   3  -8   5       79.33       68.88      4.79 o 
  -4  -7   5        2.29        1.95      2.47 o 
  -3  -7   5       16.49       18.14      3.11 o 
  -2  -7   5      192.57      191.63      7.07 o 
  -1  -7   5      214.71      224.31      7.57 o 
   0  -7   5       27.06       29.22      3.13 o 
   1  -7   5       12.17       15.33      2.65 o 
   2  -7   5        7.05        8.69      2.50 o 
   3  -7   5       64.49       60.09      4.03 o 
   4  -7   5       38.03       41.36      3.59 o 
  -5  -6   5       60.58       68.40      4.65 o 
  -4  -6   5       12.85       12.94      2.64 o 
  -3  -6   5      158.17      168.15      6.67 o 
  -2  -6   5      127.55      121.33      5.35 o 
  -1  -6   5        2.97        3.49      1.92 o 
   0  -6   5       41.82       31.47      2.88 o 
   1  -6   5        1.74        4.08      1.87 o 
   2  -6   5       47.84       46.73      3.24 o 
   3  -6   5       86.61       93.26      4.25 o 
   4  -6   5        0.38        1.06      1.98 o 
   5  -6   5       99.76      115.74      4.86 o 
   6  -6   5       76.23       74.36      4.22 o 
   7  -6   5       26.25       26.53      3.13 o 
  -6  -5   5      131.88      149.69      6.79 o 
  -5  -5   5       53.92       54.55      4.05 o 
  -4  -5   5        8.54       11.30      2.60 o 
  -3  -5   5      140.37      131.03      5.45 o 
  -2  -5   5        2.56        3.34      1.90 o 
  -1  -5   5       89.93       96.94      4.43 o 
   0  -5   5       58.65       60.02      3.49 o 
   1  -5   5      114.73      103.49      4.33 o 
   2  -5   5      123.07      134.55      5.16 o 
   3  -5   5        5.34        7.92      3.13 o 
   4  -5   5      240.17      248.09      4.98 o 
   5  -5   5      100.14      100.35      4.19 o 
   6  -5   5       77.78       84.58      4.15 o 
   7  -5   5        2.75        2.78      2.15 o 
   8  -5   5       66.95       60.83      4.23 o 
  -6  -4   5       35.22       29.49      3.41 o 
  -5  -4   5        9.08        9.03      2.27 o 
  -4  -4   5      136.50      134.92      5.47 o 
  -3  -4   5      433.78      427.35     11.15 o 
  -2  -4   5      337.14      309.82      8.54 o 
  -1  -4   5       40.94       48.25      1.90 o 
   0  -4   5       10.03       10.75      1.09 o 
   1  -4   5      261.30      240.29      4.64 o 
   2  -4   5      498.40      526.32      8.47 o 
   3  -4   5      331.30      300.30     11.81 o 
   4  -4   5      210.87      225.01      9.46 o 
   5  -4   5       70.97       75.42      3.54 o 
   6  -4   5      437.39      410.54     10.34 o 
   7  -4   5       60.85       58.42      3.62 o 
   8  -4   5       94.92       91.28      4.62 o 
   9  -4   5       13.60        9.73      2.67 o 
  -7  -3   5        2.28        2.89      2.67 o 
  -6  -3   5      105.91      109.77      5.30 o 
  -5  -3   5       31.99       33.77      3.04 o 
  -4  -3   5       45.45       39.80      1.58 o 
  -3  -3   5       11.70       11.96      1.20 o 
  -2  -3   5      157.98      141.73      3.25 o 
  -1  -3   5       67.77       64.33      2.03 o 
   0  -3   5     1497.77     1474.39     21.08 o 
   1  -3   5      879.24      889.47     13.17 o 
   2  -3   5      229.57      205.00      3.94 o 
   3  -3   5       53.93       55.82      1.89 o 
   4  -3   5        1.21        2.16      0.84 o 
   5  -3   5       31.89       41.16      2.64 o 
   6  -3   5      665.50      648.27     14.73 o 
   7  -3   5      400.47      405.85     10.36 o 
   8  -3   5      139.17      127.30      5.23 o 
   9  -3   5        0.91        2.92      2.13 o 
  10  -3   5       40.60       37.17      3.58 o 
  -7  -2   5      123.13      125.33      5.66 o 
  -6  -2   5      694.75      655.61     10.90 o 
  -5  -2   5      360.51      339.84      6.85 o 
  -4  -2   5       38.87       35.60      1.42 o 
  -3  -2   5      656.61      619.34      9.82 o 
  -2  -2   5     1183.56     1152.56     16.85 o 
  -1  -2   5      531.88      538.31      8.45 o 
   0  -2   5      622.26      589.75      9.06 o 
   1  -2   5        4.01       10.07      1.93 o 
   2  -2   5      197.73      182.09      3.48 o 
   3  -2   5       57.46       58.81      1.79 o 
   4  -2   5       55.34       60.35      4.10 o 
   5  -2   5      396.09      419.83      9.95 o 
   6  -2   5       30.97       32.01      2.26 o 
   7  -2   5       44.69       43.84      2.95 o 
   8  -2   5      200.69      195.19      6.29 o 
   9  -2   5      284.81      290.06      8.60 o 
  10  -2   5        9.94       12.37      2.60 o 
  -7  -1   5       30.01       32.92      2.23 o 
  -6  -1   5      446.08      451.35      8.15 o 
  -5  -1   5       63.57       58.93      2.33 o 
  -4  -1   5      421.21      387.96      5.53 o 
  -3  -1   5      775.24      731.13     16.27 o 
  -2  -1   5      137.09      123.02      2.84 o 
  -1  -1   5       15.34        9.29      0.89 o 
   0  -1   5      266.53      257.66      4.47 o 
   1  -1   5       54.30       47.13      4.88 o 
   2  -1   5      254.70      251.13      4.28 o 
   3  -1   5      717.36      676.94     10.00 o 
   4  -1   5      170.32      181.32      5.99 o 
   5  -1   5       36.29       41.30      2.28 o 
   6  -1   5      189.48      200.89      5.83 o 
   7  -1   5     1040.21     1053.89     22.39 o 
   8  -1   5       96.45       97.81      4.14 o 
   9  -1   5       30.85       24.30      2.64 o 
  10  -1   5       30.43       35.55      3.15 o 
  -8   0   5       30.22       28.11      2.30 o 
  -7   0   5      111.96      102.89      3.40 o 
  -6   0   5       82.94       82.62      2.96 o 
  -5   0   5      104.97      104.13      3.00 o 
  -4   0   5       85.71       93.50      2.45 o 
  -3   0   5        0.07        1.30      0.64 o 
  -2   0   5     1625.02     1692.28     25.70 o 
  -1   0   5      167.64      170.65      3.35 o 
   0   0   5      639.93      630.07      9.44 o 
   1   0   5      215.96      213.25      7.49 o 
   2   0   5      437.11      437.27      6.68 o 
   3   0   5       57.77       48.01      1.15 o 
   4   0   5      936.60      989.72     11.67 o 
   5   0   5      311.78      306.70      5.43 o 
   6   0   5       43.94       39.61      1.75 o 
   7   0   5       25.64       28.68      2.12 o 
   8   0   5       17.83       20.27      2.16 o 
   9   0   5      313.93      326.86      8.97 o 
  10   0   5       82.02       81.55      4.31 o 
  11   0   5       13.50       11.91      2.48 o 
  -8   1   5      237.25      232.53      7.57 o 
  -7   1   5      177.93      178.55      6.23 o 
  -6   1   5        1.00        0.83      1.25 o 
  -5   1   5        9.09        8.98      1.24 o 
  -4   1   5       16.87       18.06      1.11 o 
  -3   1   5      250.40      236.48      3.95 o 
  -2   1   5      669.01      683.83     10.46 o 
  -1   1   5      579.22      586.47      8.97 o 
   0   1   5        2.68        5.14      0.66 o 
   1   1   5      397.20      447.50      5.52 o 
   2   1   5     2277.72     2454.71     27.75 o 
   3   1   5     1918.13     1862.35     31.13 o 
   4   1   5      713.93      707.64     10.67 o 
   5   1   5      138.59      123.71      2.84 o 
   6   1   5        9.37        8.59      0.98 o 
   7   1   5      417.50      400.66      7.17 o 
   8   1   5      164.05      150.16      3.69 o 
   9   1   5      518.26      499.65      8.84 o 
  10   1   5      300.83      296.95      8.56 o 
  11   1   5        5.31        5.03      2.15 o 
  -8   2   5       29.26       24.05      2.91 o 
  -7   2   5        4.59        6.24      1.94 o 
  -6   2   5      159.61      157.37      5.60 o 
  -5   2   5      214.93      205.55      6.12 o 
  -4   2   5       10.20        8.07      1.59 o 
  -3   2   5      340.24      332.15      6.27 o 
  -2   2   5       12.50       12.30      1.53 o 
  -1   2   5      372.74      350.64      5.78 o 
   0   2   5      772.86      811.54      9.62 o 
   1   2   5    10856.72    10295.10    269.61 o 
   2   2   5      689.64      649.11     16.96 o 
   3   2   5       43.19       54.54      1.58 o 
   4   2   5      459.73      489.47      7.69 o 
   5   2   5      310.83      286.44      5.06 o 
   6   2   5       60.15       58.49      2.89 o 
   7   2   5      101.35       98.35      3.43 o 
   8   2   5      160.66      158.59      3.75 o 
   9   2   5       84.36       74.20      2.71 o 
  10   2   5       57.47       58.97      3.50 o 
  11   2   5      126.63      138.50      5.30 o 
  -7   3   5       76.88       77.36      4.25 o 
  -6   3   5      196.53      188.77      6.25 o 
  -5   3   5      226.36      222.21      6.63 o 
  -4   3   5      139.50      135.96      4.61 o 
  -3   3   5       67.19       61.18      2.35 o 
  -2   3   5       80.08       77.11      2.18 o 
  -1   3   5     1398.30     1420.61     28.39 o 
   0   3   5       66.66       54.00      2.25 o 
   1   3   5      392.54      407.77      7.89 o 
   2   3   5      228.43      225.11      3.88 o 
   3   3   5       26.79       31.50      2.07 o 
   4   3   5     1066.07     1020.79     14.91 o 
   5   3   5      592.52      652.00     10.04 o 
   6   3   5       93.33       99.12      2.65 o 
   7   3   5       77.06       61.96      2.18 o 
   8   3   5       56.71       52.20      2.12 o 
   9   3   5      138.44      133.19      4.66 o 
  10   3   5      472.94      434.20     17.95 o 
  11   3   5       26.41       32.53      2.28 o 
  -7   4   5      252.62      243.79      7.69 o 
  -6   4   5        8.56        8.78      1.96 o 
  -5   4   5       38.26       36.11      2.78 o 
  -4   4   5        7.76        7.51      1.63 o 
  -3   4   5        8.70        8.81      1.43 o 
  -2   4   5     1364.07     1370.35     19.65 o 
  -1   4   5        0.25        0.00      0.77 o 
   0   4   5      600.23      630.84     13.27 o 
   1   4   5      383.40      338.85      7.60 o 
   2   4   5      137.07       99.93      2.22 o 
   3   4   5       59.34       50.79      1.19 o 
   4   4   5      454.82      441.16      5.58 o 
   5   4   5       22.90       21.07      1.14 o 
   6   4   5      249.71      218.94      4.23 o 
   7   4   5      227.28      206.76      4.23 o 
   8   4   5      120.52      112.51      4.72 o 
   9   4   5      163.40      149.44      8.30 o 
  10   4   5        0.74       -0.30      1.90 o 
  11   4   5       14.45       20.90      3.15 o 
  -7   5   5        0.07        0.15      2.19 o 
  -6   5   5       56.43       50.13      3.43 o 
  -5   5   5      419.88      419.41     10.68 o 
  -4   5   5       88.12       88.91      3.78 o 
  -3   5   5        3.64        3.45      1.31 o 
  -2   5   5      273.53      283.89      8.92 o 
  -1   5   5        7.97        9.59      0.95 o 
   1   5   5      807.80      861.64     17.49 o 
   2   5   5     1689.81     1692.42     23.59 o 
   3   5   5       31.46       33.80      1.21 o 
   4   5   5      384.49      408.14      5.44 o 
   5   5   5      270.47      280.76      6.76 o 
   6   5   5      225.52      238.60      4.52 o 
   7   5   5       93.19       76.30      3.72 o 
   8   5   5      419.01      339.42      9.45 o 
   9   5   5      104.65       85.73      4.49 o 
  10   5   5       92.26       97.72      4.97 o 
  11   5   5      131.44      127.38      5.88 o 
  -6   6   5      108.82      111.71      5.11 o 
  -5   6   5       98.50       89.69      4.31 o 
  -4   6   5      217.61      208.58      6.39 o 
  -3   6   5      932.61      965.86     20.57 o 
  -2   6   5        2.87        6.30      1.46 o 
  -1   6   5        9.95        7.16      0.95 o 
   0   6   5       91.37      110.11      2.55 o 
   2   6   5      467.64      461.00      7.17 o 
   3   6   5      625.09      646.96      9.57 o 
   4   6   5      542.26      530.20      8.52 o 
   5   6   5      493.27      492.98     12.10 o 
   6   6   5       31.22       30.60      2.55 o 
   7   6   5       18.75       23.11      2.44 o 
   8   6   5      286.45      297.13      8.81 o 
   9   6   5       99.47       92.61      4.75 o 
  10   6   5       10.56       11.12      2.67 o 
  -6   7   5        0.10       -0.82      2.23 o 
  -5   7   5       95.43       98.25      4.69 o 
  -4   7   5      770.58      771.89     17.35 o 
  -3   7   5      332.92      336.14      8.70 o 
  -2   7   5       23.66       28.89      2.26 o 
  -1   7   5       20.40       26.36      2.02 o 
   0   7   5      506.26      546.44     10.52 o 
   1   7   5      658.41      678.45      8.39 o 
   2   7   5     1157.76     1209.16     25.17 o 
   3   7   5      748.99      694.25     15.14 o 
   4   7   5      469.14      442.19      7.57 o 
   5   7   5      138.53      140.03      4.40 o 
   6   7   5      160.74      165.60      5.91 o 
   7   7   5      199.52      225.46      7.39 o 
   8   7   5      365.71      379.56     10.80 o 
   9   7   5       18.26        9.14      2.50 o 
  10   7   5       98.39      102.43      5.55 o 
  -5   8   5        0.60        0.69      2.25 o 
  -4   8   5       53.61       48.16      3.40 o 
  -3   8   5       14.75       16.46      2.27 o 
  -2   8   5      276.12      285.47      7.60 o 
  -1   8   5      157.10      166.58      6.12 o 
   0   8   5      165.57      167.77      5.93 o 
   1   8   5        8.71       11.10      1.95 o 
   2   8   5        0.59        0.83      1.45 o 
   3   8   5        0.54        0.20      1.46 o 
   4   8   5      291.47      298.04      7.83 o 
   5   8   5      490.70      469.85     10.29 o 
   6   8   5      273.39      276.00      8.53 o 
   7   8   5        2.37        2.70      2.07 o 
   8   8   5        0.48        0.14      2.16 o 
   9   8   5      194.04      198.44      7.62 o 
  -3   9   5      156.96      159.20      6.59 o 
  -2   9   5      109.52      117.72      5.80 o 
  -1   9   5       23.56       24.63      3.08 o 
   0   9   5        3.22        5.39      2.19 o 
   1   9   5       37.75       37.89      3.14 o 
   2   9   5      702.05      711.42     16.51 o 
   3   9   5      330.39      322.32      8.67 o 
   4   9   5        2.83        5.39      1.94 o 
   5   9   5      123.76      101.36      3.90 o 
   6   9   5        3.76        5.23      2.10 o 
   7   9   5      186.99      190.11      7.21 o 
   8   9   5      129.98      126.15      6.21 o 
   9   9   5       58.60       62.74      4.78 o 
  -3  10   5       63.39       65.03      4.69 o 
  -2  10   5       20.51       20.88      3.33 o 
  -1  10   5       98.02      117.07      5.91 o 
   0  10   5        0.59        0.32      2.46 o 
   1  10   5       50.91       61.92      4.40 o 
   2  10   5        0.54       -0.10      2.08 o 
   3  10   5       29.06       30.42      3.01 o 
   4  10   5      189.41      193.14      6.62 o 
   5  10   5      133.73      115.69      5.56 o 
   6  10   5       80.46       85.34      4.96 o 
   7  10   5        1.29        1.24      2.42 o 
  -1  11   5      210.21      220.86      8.73 o 
   0  11   5        5.62       10.35      3.42 o 
   1  11   5      150.40      152.89      6.77 o 
   2  11   5       16.47       11.16      2.88 o 
   3  11   5       79.20       87.39      5.06 o 
   4  11   5      126.05      123.06      5.62 o 
   5  11   5       76.53       66.89      4.49 o 
   6  11   5       25.93       20.82      3.20 o 
  -2  -7   6        3.39        2.38      2.52 o 
  -1  -7   6        1.78        0.14      2.47 o 
   0  -7   6       19.15       26.78      3.34 o 
   1  -7   6        0.92        1.31      2.45 o 
   2  -7   6       32.48       26.74      3.24 o 
   3  -7   6       86.75      103.89      5.47 o 
  -3  -6   6       53.58       61.84      4.36 o 
  -2  -6   6       35.49       35.55      3.54 o 
  -1  -6   6      269.49      266.91      8.48 o 
   0  -6   6      242.50      279.17      8.65 o 
   1  -6   6      101.65       88.11      4.66 o 
   2  -6   6       85.69       84.97      4.48 o 
   3  -6   6       31.93       35.41      3.15 o 
   6  -6   6       56.89       72.34      4.41 o 
  -4  -5   6       16.61       17.69      2.96 o 
  -3  -5   6       44.37       50.81      3.93 o 
  -2  -5   6      255.17      256.89      8.12 o 
  -1  -5   6      159.67      186.21      6.54 o 
   0  -5   6        5.66       10.37      2.23 o 
   1  -5   6        2.34        2.04      1.77 o 
   2  -5   6        1.46        5.37      1.90 o 
   3  -5   6       25.46       28.38      3.40 o 
   5  -5   6       57.85       62.71      3.81 o 
   6  -5   6        1.64        2.19      2.19 o 
   7  -5   6        3.85        5.31      2.36 o 
   8  -5   6       49.05       62.03      4.24 o 
  -5  -4   6      284.78      297.78      9.52 o 
  -4  -4   6      183.62      160.06      6.24 o 
  -3  -4   6      126.58      126.42      5.30 o 
  -2  -4   6       95.29       85.33      4.31 o 
  -1  -4   6       32.19       34.12      2.70 o 
   0  -4   6      548.27      534.78     11.00 o 
   1  -4   6      214.02      207.07      4.27 o 
   2  -4   6      132.98      128.28      3.17 o 
   3  -4   6      141.48      155.77      3.71 o 
   4  -4   6      140.76      136.08      4.76 o 
   5  -4   6       20.69       15.80      2.15 o 
   6  -4   6      352.35      350.01      9.35 o 
   7  -4   6      128.99      134.12      5.42 o 
   8  -4   6       62.53       67.33      4.05 o 
   9  -4   6       18.77       15.26      2.78 o 
  -6  -3   6      179.93      190.05      7.43 o 
  -5  -3   6      393.82      381.89     10.91 o 
  -4  -3   6       77.87       74.37      4.11 o 
  -3  -3   6       86.52       80.25      2.66 o 
  -2  -3   6        0.56        1.16      1.60 o 
  -1  -3   6       89.12       80.61      2.44 o 
   0  -3   6      641.24      608.45      9.66 o 
   1  -3   6      336.85      326.15      5.78 o 
   2  -3   6        4.96        3.31      1.09 o 
   3  -3   6        0.40        0.98      0.90 o 
   4  -3   6       53.71       49.73      2.84 o 
   5  -3   6       42.16       41.54      2.85 o 
   6  -3   6       67.09       67.28      3.52 o 
   7  -3   6       18.40       18.07      2.26 o 
   8  -3   6       14.39       12.61      2.41 o 
   9  -3   6       49.32       53.60      3.91 o 
  -6  -2   6       43.40       42.27      3.56 o 
  -5  -2   6       59.94       61.34      2.12 o 
  -4  -2   6        6.43        5.92      1.31 o 
  -3  -2   6       69.13       68.29      2.42 o 
  -2  -2   6      217.97      207.86      4.30 o 
  -1  -2   6       31.37       30.44      2.19 o 
   0  -2   6        4.44        3.27      0.91 o 
   1  -2   6      384.33      363.77      6.15 o 
   2  -2   6      322.99      312.07      5.42 o 
   3  -2   6      708.38      710.22     10.78 o 
   4  -2   6      132.94      149.77      4.76 o 
   5  -2   6       17.15       17.24      1.92 o 
   6  -2   6      325.57      322.92      8.53 o 
   7  -2   6      320.96      301.57      8.29 o 
   8  -2   6       68.81       68.33      3.74 o 
   9  -2   6       61.03       58.91      3.71 o 
  10  -2   6        9.46       10.81      2.59 o 
  -7  -1   6       24.43       21.21      2.24 o 
  -6  -1   6       99.32       95.10      3.34 o 
  -5  -1   6        2.17        2.86      1.06 o 
  -4  -1   6       81.34       84.27      2.22 o 
  -3  -1   6      101.56      101.97      2.88 o 
  -2  -1   6       60.82       62.10      2.15 o 
  -1  -1   6      149.51      141.23      3.17 o 
   0  -1   6      814.15      786.22     11.82 o 
   1  -1   6      656.79      625.61      9.57 o 
   2  -1   6       64.80       66.75      1.93 o 
   3  -1   6       36.78       42.77      3.24 o 
   4  -1   6       25.22       28.08      1.98 o 
   5  -1   6        0.70        1.39      1.14 o 
   6  -1   6      122.36      126.46      4.44 o 
   7  -1   6      388.58      390.94      9.95 o 
   8  -1   6        5.53        6.25      1.91 o 
   9  -1   6       29.08       27.76      2.65 o 
  10  -1   6       38.78       43.97      3.46 o 
  -7   0   6       91.90      101.72      3.65 o 
  -6   0   6      125.41      123.57      3.71 o 
  -5   0   6      321.74      304.38      6.04 o 
  -4   0   6       47.05       41.27      1.78 o 
  -3   0   6        8.81        7.67      0.88 o 
  -2   0   6      951.35      929.55     13.98 o 
  -1   0   6      228.84      218.41      4.18 o 
   0   0   6      472.55      456.14      7.28 o 
   1   0   6      292.21      297.85      5.07 o 
   2   0   6     1623.29     1681.12     23.57 o 
   3   0   6     2761.78     2637.77     36.37 o 
   4   0   6      276.75      272.30      6.95 o 
   5   0   6       81.86       79.78      3.22 o 
   6   0   6        0.74        1.45      1.27 o 
   7   0   6       66.24       69.18      3.41 o 
   8   0   6      218.60      222.93      6.82 o 
   9   0   6      188.51      194.78      6.46 o 
  10   0   6      179.92      173.58      6.35 o 
  11   0   6       12.03       11.86      2.64 o 
  -7   1   6       12.51       11.89      2.52 o 
  -6   1   6        1.44        1.81      1.48 o 
  -5   1   6       49.81       53.43      2.44 o 
  -4   1   6       99.22       88.38      2.30 o 
  -3   1   6      161.50      164.17      3.26 o 
  -2   1   6       97.73       94.80      3.34 o 
  -1   1   6       61.30       71.13      2.67 o 
   0   1   6      327.88      335.62      5.62 o 
   1   1   6       13.22       11.42      1.81 o 
   2   1   6     1872.24     1795.34     20.56 o 
   3   1   6     1567.77     1530.00     17.65 o 
   4   1   6      738.24      722.37     11.14 o 
   5   1   6       70.41       69.36      2.15 o 
   6   1   6       47.88       40.51      3.14 o 
   7   1   6      251.67      255.68      7.11 o 
   8   1   6       28.45       34.60      1.94 o 
   9   1   6      126.46      133.20      3.74 o 
  10   1   6        6.65        4.44      1.98 o 
  11   1   6       42.04       40.09      3.41 o 
  -7   2   6       60.09       56.78      3.97 o 
  -6   2   6      312.10      288.51      8.38 o 
  -5   2   6      585.23      557.58     13.25 o 
  -4   2   6      249.18      241.76      7.36 o 
  -3   2   6      364.46      361.47      7.47 o 
  -2   2   6       36.70       36.28      1.70 o 
  -1   2   6     1423.32     1476.99     27.44 o 
   0   2   6      243.87      212.47      3.93 o 
   1   2   6      133.93      125.64      2.07 o 
   2   2   6      841.45      883.75     12.91 o 
   3   2   6       50.31       25.24      1.28 o 
   4   2   6      708.12      679.38     10.38 o 
   5   2   6      281.84      270.34      6.61 o 
   6   2   6       66.88       71.97      2.24 o 
   7   2   6       17.98       18.18      1.41 o 
   8   2   6        9.90       15.41      1.51 o 
   9   2   6       51.27       52.36      2.41 o 
  10   2   6       86.73       85.20      5.30 o 
  11   2   6       39.03       32.01      2.32 o 
  -7   3   6      125.77      115.95      5.11 o 
  -6   3   6        0.54       -0.05      1.91 o 
  -5   3   6        0.12       -0.10      1.51 o 
  -4   3   6       30.72       27.01      2.29 o 
  -3   3   6       23.43       27.29      1.55 o 
  -2   3   6      236.34      249.14      6.82 o 
  -1   3   6     2091.38     2136.65     42.17 o 
   0   3   6       11.72        8.29      1.15 o 
   1   3   6       81.49       79.01      1.95 o 
   2   3   6      327.96      321.94      5.32 o 
   3   3   6      660.81      650.89      9.88 o 
   4   3   6     2039.90     1949.99     35.55 o 
   5   3   6       98.17       91.87      2.42 o 
   6   3   6       29.53       26.17      1.44 o 
   7   3   6       36.44       41.54      1.92 o 
   8   3   6      563.51      529.17      9.92 o 
   9   3   6        2.43        1.72      1.14 o 
  10   3   6       15.10       21.66      3.51 o 
  11   3   6        6.53        1.41      1.54 o 
  -6   4   6      103.09      104.31      4.87 o 
  -5   4   6      566.72      556.55     13.49 o 
  -4   4   6      699.98      688.95     15.61 o 
  -3   4   6        0.97        3.29      1.01 o 
  -2   4   6       99.15      110.20      4.08 o 
  -1   4   6       63.33       62.75      2.85 o 
   0   4   6      274.14      284.17      6.94 o 
   1   4   6      764.52      829.97     17.18 o 
   2   4   6      487.59      545.27      8.44 o 
   3   4   6      137.01      138.07      2.89 o 
   4   4   6        1.48        2.17      1.54 o 
   5   4   6      128.46      120.54      2.84 o 
   6   4   6     1296.45     1258.28     18.53 o 
   7   4   6      431.26      417.06      7.28 o 
   8   4   6      176.41      165.09      3.89 o 
   9   4   6      134.60      123.59      4.81 o 
  10   4   6      132.44      124.37      5.00 o 
  11   4   6      100.37       94.81      5.22 o 
  -6   5   6       72.63       75.74      4.38 o 
  -5   5   6      200.00      199.15      6.67 o 
  -4   5   6      138.20      139.85      5.03 o 
  -3   5   6      896.29      895.80     19.36 o 
  -2   5   6      338.27      344.31      6.16 o 
  -1   5   6      112.13      115.51      2.86 o 
   0   5   6      249.41      250.51      6.37 o 
   1   5   6       97.22       98.63      3.26 o 
   2   5   6        5.43        6.73      1.05 o 
   3   5   6      161.30      159.37      7.26 o 
   4   5   6     1576.55     1589.40     22.80 o 
   5   5   6     3953.60     3946.20     54.93 o 
   6   5   6       90.83       77.66      2.31 o 
   7   5   6        9.50       15.38      1.46 o 
   8   5   6        4.14        5.11      1.88 o 
   9   5   6      151.48      146.05      5.86 o 
  10   5   6      172.61      146.88      6.13 o 
  11   5   6      200.22      191.38      7.31 o 
  -6   6   6        0.07        1.27      2.31 o 
  -5   6   6      136.06      128.29      5.34 o 
  -4   6   6      101.09       97.47      4.46 o 
  -3   6   6      114.02      112.14      4.41 o 
  -2   6   6      313.00      308.12      8.02 o 
  -1   6   6      115.71      117.20      2.92 o 
   0   6   6        6.45        5.79      1.08 o 
   1   6   6      531.07      556.48     12.05 o 
   2   6   6      667.02      687.11     10.33 o 
   3   6   6      474.51      464.56      6.09 o 
   4   6   6      437.79      445.15      9.94 o 
   5   6   6       44.95       40.39      2.84 o 
   6   6   6      824.60      800.61     18.43 o 
   7   6   6      232.84      227.07      7.22 o 
   8   6   6       87.40       94.16      4.53 o 
   9   6   6       30.91       31.11      3.17 o 
  10   6   6       38.82       34.31      3.48 o 
  -5   7   6       56.24       60.47      4.12 o 
  -4   7   6       62.30       65.60      3.89 o 
  -3   7   6      213.67      226.16      6.89 o 
  -2   7   6        3.66        4.54      1.66 o 
  -1   7   6       32.77       33.47      2.32 o 
   0   7   6       67.61       63.31      2.07 o 
   1   7   6       85.02       90.36      2.57 o 
   2   7   6       50.94       49.42      1.82 o 
   3   7   6      274.86      255.25      6.69 o 
   4   7   6      186.23      177.00      3.83 o 
   5   7   6       35.54       42.79      3.04 o 
   6   7   6      270.94      257.82      7.89 o 
   7   7   6      288.51      258.25      8.13 o 
   8   7   6       12.48       11.12      2.42 o 
   9   7   6       31.26       27.40      3.17 o 
  10   7   6      230.11      221.98      8.20 o 
  -4   8   6       26.58       28.07      3.02 o 
  -3   8   6       45.87       48.75      3.28 o 
  -2   8   6      415.33      433.77     10.68 o 
  -1   8   6      134.37      155.43      5.04 o 
   0   8   6        7.35       10.62      2.13 o 
   1   8   6        2.70        2.54      1.72 o 
   2   8   6      543.77      541.39     12.82 o 
   3   8   6      331.67      372.38      9.40 o 
   4   8   6      136.51      145.77      4.80 o 
   5   8   6        9.42        6.81      1.95 o 
   6   8   6       86.60       87.23      4.53 o 
   7   8   6       50.06       54.57      3.87 o 
   8   8   6       57.61       65.46      4.41 o 
   9   8   6       70.19       65.27      4.66 o 
  -2   9   6       58.72       55.67      3.95 o 
  -1   9   6        2.93        2.67      2.34 o 
   0   9   6       23.19       17.87      2.72 o 
   1   9   6       11.39       13.21      2.39 o 
   2   9   6        5.53        8.22      2.08 o 
   3   9   6      202.71      195.02      6.31 o 
   4   9   6       34.38       36.14      2.76 o 
   5   9   6       98.17       77.13      4.21 o 
   6   9   6       78.12       73.24      4.37 o 
   7   9   6      340.01      315.20      9.85 o 
   8   9   6       38.60       38.49      3.90 o 
   9   9   6       13.10       18.12      3.30 o 
  -2  10   6       71.04       82.20      5.45 o 
  -1  10   6      443.04      502.14     13.91 o 
   0  10   6      193.00      200.09      7.45 o 
   1  10   6        0.85        0.31      2.33 o 
   2  10   6        0.22        1.21      2.23 o 
   3  10   6        6.63        5.19      2.17 o 
   4  10   6      256.25      287.43      8.46 o 
   5  10   6      255.16      205.01      7.43 o 
   6  10   6      147.41      141.94      6.19 o 
   7  10   6       20.79       19.29      3.22 o 
   8  10   6        0.45       -0.50      2.46 o 
   0  11   6      145.38      158.98      7.25 o 
   1  11   6        0.16        1.62      2.99 o 
   2  11   6      302.88      317.54      9.87 o 
   3  11   6      392.83      425.57     11.78 o 
   5  11   6        7.24        4.37      2.36 o 
   6  11   6        0.09       -0.71      2.10 o 
  -1  -6   7      130.07      150.46      6.48 o 
   0  -6   7       95.76      116.47      5.57 o 
   1  -6   7        4.46        5.75      2.83 o 
   2  -6   7       12.81       11.75      2.77 o 
  -3  -5   7      164.58      171.36      6.77 o 
  -2  -5   7       45.62       57.77      4.22 o 
  -1  -5   7        0.18        0.43      1.91 o 
   0  -5   7       44.76       48.64      3.60 o 
   1  -5   7       75.34       71.15      4.24 o 
   2  -5   7       82.35       85.82      4.46 o 
   4  -5   7       32.70       26.82      2.84 o 
   5  -5   7        0.03        0.13      2.20 o 
   6  -5   7       10.86       12.31      2.60 o 
   7  -5   7        9.38        6.80      2.78 o 
  -4  -4   7      156.69      165.07      6.89 o 
  -3  -4   7       69.19       70.25      4.53 o 
  -2  -4   7       28.50       28.86      3.17 o 
  -1  -4   7        0.62        0.48      1.96 o 
   0  -4   7      153.69      156.59      5.76 o 
   1  -4   7      116.83      114.75      3.19 o 
   2  -4   7      162.46      174.96      4.05 o 
   3  -4   7       52.07       49.87      3.23 o 
   4  -4   7       91.72       86.89      4.02 o 
   5  -4   7      245.66      246.38      7.39 o 
   6  -4   7       70.42       77.02      4.16 o 
   7  -4   7        1.41        0.27      2.14 o 
   8  -4   7        7.91        6.95      2.59 o 
  -5  -3   7        1.34        1.26      2.44 o 
  -4  -3   7        7.90        5.62      2.27 o 
  -3  -3   7        9.94       11.63      2.57 o 
  -2  -3   7       99.69       94.19      4.81 o 
  -1  -3   7        2.40        3.39      1.24 o 
   0  -3   7       21.80       22.24      1.57 o 
   1  -3   7       60.95       56.90      4.24 o 
   2  -3   7       79.81       77.65      2.63 o 
   3  -3   7        0.62        0.42      1.38 o 
   4  -3   7      196.17      194.44      5.99 o 
   5  -3   7        8.05        8.39      1.90 o 
   6  -3   7       24.32       23.60      2.50 o 
   7  -3   7       18.13       18.96      2.57 o 
   8  -3   7        0.57        1.06      2.12 o 
   9  -3   7       69.85       67.37      4.29 o 
  -5  -2   7       60.24       62.19      4.29 o 
  -4  -2   7       57.35       58.72      2.22 o 
  -3  -2   7      286.05      270.14      8.15 o 
  -2  -2   7      532.29      513.87      8.72 o 
  -1  -2   7       80.98       79.10      4.56 o 
   0  -2   7      275.65      258.06      8.57 o 
   1  -2   7     1461.90     1400.59     30.00 o 
   2  -2   7      581.37      561.09      8.98 o 
   3  -2   7       13.55       14.78      1.81 o 
   4  -2   7       17.81       21.10      2.08 o 
   5  -2   7       19.66       19.78      2.10 o 
   6  -2   7      155.93      155.64      5.32 o 
   7  -2   7      254.00      244.15      7.41 o 
   8  -2   7       22.97       23.55      2.76 o 
   9  -2   7        0.80       -0.23      2.09 o 
  -6  -1   7      159.98      163.21      9.35 o 
  -5  -1   7      163.45      150.74      3.43 o 
  -4  -1   7       22.83       20.18      1.44 o 
  -3  -1   7        3.57        3.75      1.23 o 
  -2  -1   7        1.56        1.64      1.03 o 
  -1  -1   7       20.46       19.94      1.42 o 
   0  -1   7      222.59      225.04      4.42 o 
   1  -1   7     1876.48     1824.23     25.89 o 
   2  -1   7        1.39        2.21      0.84 o 
   3  -1   7      296.44      279.75      7.27 o 
   4  -1   7      100.47       90.51      3.56 o 
   5  -1   7      211.26      206.77      6.14 o 
   6  -1   7      232.74      231.52      6.80 o 
   7  -1   7      154.34      154.12      5.45 o 
   8  -1   7        2.60        1.63      1.65 o 
   9  -1   7       15.58       17.86      2.63 o 
  10  -1   7       72.20       79.13      4.59 o 
  -6   0   7       75.43       68.61      3.80 o 
  -5   0   7       20.20       22.17      2.20 o 
  -4   0   7      282.98      268.25      4.78 o 
  -3   0   7      342.96      326.83      9.02 o 
  -2   0   7      723.75      722.98     11.42 o 
  -1   0   7      319.90      304.88     11.62 o 
   0   0   7       10.90        9.90      1.08 o 
   1   0   7       40.85       41.38      1.70 o 
   2   0   7      102.52       92.52      2.33 o 
   3   0   7     1312.68     1243.61     25.52 o 
   4   0   7      693.13      700.85     15.39 o 
   5   0   7      243.26      237.77      6.65 o 
   6   0   7        1.86        5.07      1.54 o 
   7   0   7       51.36       48.27      3.09 o 
   8   0   7       35.37       35.21      2.86 o 
   9   0   7       10.97       12.43      2.33 o 
  10   0   7      100.94      100.92      4.97 o 
  -6   1   7       29.09       22.48      2.15 o 
  -5   1   7      128.96      132.32      3.90 o 
  -4   1   7      197.77      198.00      3.81 o 
  -3   1   7      119.87      117.45      2.68 o 
  -2   1   7      147.22      144.88      3.49 o 
  -1   1   7       40.47       44.09      3.45 o 
   0   1   7      462.03      446.56      7.34 o 
   1   1   7      103.44       96.06      2.39 o 
   2   1   7      365.31      367.79      6.03 o 
   3   1   7        0.32        1.33      0.73 o 
   4   1   7      152.28      143.90      3.21 o 
   5   1   7      749.84      732.42     13.92 o 
   6   1   7       37.93       31.09      2.51 o 
   7   1   7      189.47      190.95      6.22 o 
   8   1   7       28.21       27.16      1.80 o 
   9   1   7      169.57      166.07      4.28 o 
  10   1   7        2.38        2.58      1.83 o 
  11   1   7        0.60       -0.05      2.07 o 
  -6   2   7        7.22        5.92      2.28 o 
  -5   2   7       24.77       30.46      2.86 o 
  -4   2   7       16.93       15.67      1.67 o 
  -3   2   7      251.46      250.66      4.27 o 
  -2   2   7       22.79       25.25      1.60 o 
  -1   2   7       17.03       15.69      1.26 o 
   0   2   7       25.03       25.59      1.38 o 
   1   2   7       52.86       50.49      1.77 o 
   3   2   7     1755.89     1683.91     24.00 o 
   4   2   7     1824.03     1916.78     27.33 o 
   5   2   7      727.41      704.80     10.98 o 
   6   2   7      112.60      111.88      3.03 o 
   7   2   7        1.54        3.15      1.10 o 
   8   2   7      735.57      700.10     11.47 o 
   9   2   7      509.37      497.17      8.92 o 
  10   2   7       62.58       60.13      2.85 o 
  11   2   7       13.91       14.44      1.96 o 
  -6   3   7       15.05       13.14      2.44 o 
  -5   3   7      107.49      101.04      4.69 o 
  -4   3   7      295.21      307.65      6.20 o 
  -3   3   7      599.25      617.02     11.95 o 
  -2   3   7      116.68      106.60      2.89 o 
  -1   3   7       23.35       18.80      1.83 o 
   0   3   7        8.47        9.87      1.45 o 
   1   3   7      163.54      161.21      4.68 o 
   2   3   7      228.58      210.65      3.90 o 
   3   3   7       10.30       11.10      1.73 o 
   4   3   7       69.21       61.46      1.98 o 
   5   3   7       92.32       85.68      2.44 o 
   6   3   7      496.13      495.79      8.29 o 
   7   3   7      103.95       95.64      2.86 o 
   8   3   7      257.80      243.66      5.12 o 
   9   3   7      199.72      172.84      6.44 o 
  10   3   7       40.11       40.38      2.34 o 
  11   3   7       39.49       37.04      2.41 o 
  -6   4   7       37.74       42.29      3.56 o 
  -5   4   7       76.91       80.52      4.34 o 
  -4   4   7      375.65      392.36     10.29 o 
  -3   4   7      188.14      183.69      4.29 o 
  -2   4   7        1.32        1.35      0.97 o 
  -1   4   7      287.39      276.74      7.32 o 
   0   4   7      850.64      858.92     18.18 o 
   1   4   7      126.86      119.91      2.70 o 
   2   4   7      117.06      109.73      2.58 o 
   3   4   7        0.08        1.09      0.95 o 
   4   4   7      639.71      630.78      9.85 o 
   5   4   7     2177.19     2133.27     30.39 o 
   6   4   7      762.19      738.55     11.58 o 
   7   4   7      271.07      263.76      5.31 o 
   8   4   7       25.81       25.41      2.41 o 
   9   4   7       49.64       50.77      2.47 o 
  10   4   7      179.48      174.49      4.49 o 
  11   4   7       67.86       67.47      4.50 o 
  -5   5   7       47.13       56.28      3.72 o 
  -4   5   7        2.66        2.55      1.92 o 
  -3   5   7        0.94        2.05      1.76 o 
  -2   5   7      630.08      639.46     12.90 o 
  -1   5   7      451.96      416.45     10.22 o 
   0   5   7      130.07      126.68      4.23 o 
   1   5   7        1.46        0.23      1.02 o 
   2   5   7       29.98       27.35      1.36 o 
   3   5   7      106.23      107.17      2.63 o 
   4   5   7       78.76       81.64      2.76 o 
   5   5   7      612.95      618.29      9.84 o 
   6   5   7      229.74      250.51      4.91 o 
   7   5   7       65.12       57.48      4.46 o 
   8   5   7       63.48       56.93      2.43 o 
   9   5   7       52.68       49.12      3.70 o 
  10   5   7        1.47        3.71      2.22 o 
  11   5   7        4.91        2.52      2.34 o 
  -5   6   7      166.13      164.65      6.42 o 
  -4   6   7      385.18      384.08     10.28 o 
  -3   6   7      410.84      432.02     10.92 o 
  -2   6   7      100.13       96.28      2.97 o 
  -1   6   7       24.80       22.80      1.53 o 
   1   6   7      357.50      359.95      8.53 o 
   2   6   7      146.65      135.99      4.14 o 
   3   6   7        5.52        6.56      0.99 o 
   4   6   7      876.03      898.41     23.58 o 
   5   6   7      228.17      235.06      8.05 o 
   6   6   7       23.52       24.55      2.53 o 
   7   6   7      371.41      402.04     10.88 o 
   8   6   7       34.60       27.43      2.85 o 
   9   6   7       15.77       13.77      2.65 o 
  10   6   7       45.00       44.13      3.81 o 
  -4   7   7       15.70       13.74      2.64 o 
  -3   7   7       13.56       13.44      2.36 o 
  -2   7   7      176.98      180.38      5.88 o 
  -1   7   7      193.67      202.76     11.32 o 
   0   7   7      227.49      242.44      4.78 o 
   2   7   7        0.56        0.95      0.86 o 
   3   7   7       88.71       94.80      2.10 o 
   4   7   7      346.16      346.80      9.40 o 
   5   7   7      434.66      464.57     11.95 o 
   6   7   7      177.84      188.25      6.51 o 
   7   7   7       22.86       22.84      2.78 o 
   8   7   7       70.88       69.57      4.36 o 
   9   7   7        3.85        2.59      2.16 o 
  10   7   7      111.97      113.62      5.82 o 
  -4   8   7      193.59      194.95      6.94 o 
  -3   8   7       52.78       53.46      3.67 o 
  -2   8   7      159.85      174.47      5.98 o 
  -1   8   7       75.45       77.87      3.84 o 
   0   8   7       16.23       15.27      1.49 o 
   1   8   7      414.97      421.49     10.90 o 
   2   8   7      175.33      187.22      6.07 o 
   3   8   7      186.21      179.41      5.64 o 
   4   8   7      246.41      224.13      7.13 o 
   5   8   7       16.49       10.55      2.14 o 
   6   8   7       24.35       23.58      2.82 o 
   7   8   7      450.11      438.45     12.19 o 
   8   8   7      382.98      357.28     10.73 o 
   9   8   7      142.10      158.19      6.76 o 
   0   9   7      450.86      474.94     12.69 o 
   1   9   7      346.66      369.69     10.29 o 
   2   9   7       84.32       84.32      4.41 o 
   3   9   7       14.73       14.94      2.29 o 
   4   9   7      196.55      182.45      6.54 o 
   5   9   7      332.04      310.19      9.35 o 
   6   9   7       47.64       45.19      3.70 o 
   7   9   7      201.40      231.46      8.28 o 
   8   9   7      110.80      114.35      5.97 o 
   9   9   7       10.91       12.92      3.05 o 
  -1  10   7       96.67      106.49      5.85 o 
   0  10   7       72.49       70.67      4.75 o 
   1  10   7      159.15      164.68      6.58 o 
   2  10   7       52.63       54.21      3.85 o 
   5  10   7       10.59       11.02      2.46 o 
   6  10   7       17.60       15.99      2.86 o 
   7  10   7       26.69       29.49      3.61 o 
   1  11   7        0.45       -0.78      2.89 o 
   2  11   7        9.67       12.79      3.41 o 
   3  11   7       29.05       34.42      3.54 o 
   5  11   7       77.45       75.09      4.67 o 
   6  11   7      128.07      120.43      6.00 o 
  -1  -5   8       24.51       28.55      3.49 o 
   0  -5   8       18.03       17.90      3.03 o 
   1  -5   8        5.02        5.25      2.55 o 
   5  -5   8       25.91       29.27      3.35 o 
  -2  -4   8      140.86      151.69      6.44 o 
  -1  -4   8      150.29      152.73      6.26 o 
   0  -4   8       89.86       91.47      4.79 o 
   1  -4   8       10.85       10.60      2.52 o 
   2  -4   8        6.33        8.59      2.08 o 
   3  -4   8       52.93       47.20      3.29 o 
   4  -4   8      123.08      126.02      5.07 o 
   5  -4   8       88.79       87.04      4.49 o 
   6  -4   8       52.75       54.45      3.79 o 
   7  -4   8       30.50       28.11      3.22 o 
  -3  -3   8       80.43       79.22      4.84 o 
  -2  -3   8      303.39      282.15      8.83 o 
  -1  -3   8      126.72      121.92      5.29 o 
   0  -3   8        0.99        2.97      1.36 o 
   1  -3   8       42.51       42.83      2.15 o 
   2  -3   8      806.03      835.92     18.29 o 
   3  -3   8      459.54      517.40     12.36 o 
   4  -3   8       68.52       76.38      3.91 o 
   5  -3   8        2.07        0.84      1.64 o 
   6  -3   8       44.68       45.30      3.36 o 
   7  -3   8      138.21      139.76      5.72 o 
   8  -3   8       16.39       12.06      2.73 o 
  -4  -2   8       37.94       41.65      3.75 o 
  -3  -2   8        1.28        3.23      2.09 o 
  -2  -2   8       33.95       31.86      2.06 o 
  -1  -2   8        0.84        0.37      1.15 o 
   0  -2   8      120.19      106.69      3.04 o 
   1  -2   8      226.45      227.56      6.37 o 
   2  -2   8      134.47      130.02      4.69 o 
   3  -2   8       24.09       25.65      2.32 o 
   4  -2   8       52.46       44.00      3.05 o 
   5  -2   8      177.28      180.70      5.98 o 
   6  -2   8      143.56      148.97      5.54 o 
   7  -2   8      199.83      208.54      6.92 o 
   8  -2   8       80.41       70.73      4.31 o 
   9  -2   8       13.98       10.71      2.70 o 
  -4  -1   8       10.43        9.27      1.46 o 
  -3  -1   8       51.98       53.58      3.74 o 
  -2  -1   8      127.10      124.62      3.48 o 
  -1  -1   8      638.62      610.17     10.03 o 
   0  -1   8        0.38        0.20      0.97 o 
   1  -1   8      217.83      213.26      8.25 o 
   2  -1   8       96.44       92.01      6.04 o 
   3  -1   8       97.20       92.51      3.74 o 
   4  -1   8      248.19      266.90      7.46 o 
   5  -1   8       33.80       29.86      2.39 o 
   6  -1   8       45.77       40.28      2.92 o 
   7  -1   8       68.66       70.07      3.87 o 
   8  -1   8        9.34       10.81      2.36 o 
   9  -1   8       13.15        7.85      2.35 o 
  -5   0   8        1.50        2.62      1.35 o 
  -4   0   8       47.11       50.34      3.81 o 
  -3   0   8       14.20       13.33      1.27 o 
  -2   0   8       45.45       50.44      2.29 o 
  -1   0   8      321.71      311.89      7.24 o 
   0   0   8        9.66       10.85      1.56 o 
   1   0   8       85.84       79.34      2.70 o 
   2   0   8       17.47       15.96      1.22 o 
   3   0   8      131.89      122.36      4.30 o 
   4   0   8       35.93       32.88      2.33 o 
   5   0   8       25.67       29.22      2.41 o 
   6   0   8      507.55      524.69     12.61 o 
   7   0   8      668.90      657.61     15.34 o 
   8   0   8      345.65      355.08      9.80 o 
   9   0   8      293.09      279.23      8.44 o 
  10   0   8      119.22      119.09      5.50 o 
  -5   1   8      141.14      139.80      5.17 o 
  -4   1   8       49.96       53.33      3.47 o 
  -3   1   8      284.78      286.14      6.03 o 
  -2   1   8      401.02      392.21      7.17 o 
  -1   1   8       11.15        7.94      1.23 o 
   0   1   8       17.85       14.30      1.30 o 
   1   1   8      157.81      155.26      3.44 o 
   2   1   8       29.11       29.38      2.15 o 
   3   1   8      225.73      211.30      6.07 o 
   4   1   8       99.12       85.60      4.41 o 
   5   1   8      242.49      251.26      4.95 o 
   6   1   8      142.82      137.00      3.52 o 
   7   1   8       12.68       11.26      1.46 o 
   8   1   8       15.19       14.96      1.70 o 
   9   1   8      115.74      111.21      5.00 o 
  10   1   8       86.85       83.54      4.61 o 
  -5   2   8       23.40       19.83      2.84 o 
  -4   2   8        4.88        2.99      1.43 o 
  -3   2   8      689.01      696.61      9.47 o 
  -2   2   8      572.87      569.13      9.59 o 
  -1   2   8      323.74      331.70      8.87 o 
   0   2   8      638.90      614.04     15.09 o 
   1   2   8       17.28       22.24      3.02 o 
   2   2   8      192.52      183.13      3.92 o 
   3   2   8      854.26      792.03     17.16 o 
   4   2   8      393.75      360.72      6.27 o 
   5   2   8      103.62      108.83      2.94 o 
   6   2   8      262.03      274.23      5.37 o 
   7   2   8      126.49      129.83      3.45 o 
   8   2   8        3.59        2.38      1.34 o 
   9   2   8       85.97       83.96      3.15 o 
  10   2   8       33.88       33.39      2.33 o 
  -5   3   8      131.65      145.66      5.93 o 
  -4   3   8       59.48       69.81      2.92 o 
  -3   3   8      240.09      227.27      5.07 o 
  -1   3   8       32.39       30.12      2.38 o 
   0   3   8      233.35      222.04      6.37 o 
   1   3   8      213.02      206.45      5.91 o 
   2   3   8      559.65      569.05     12.85 o 
   3   3   8       73.89       80.42      2.29 o 
   4   3   8       13.81       12.80      1.16 o 
   5   3   8       17.27       20.48      1.39 o 
   6   3   8      299.06      291.73      7.44 o 
   7   3   8      218.61      223.03      4.79 o 
   8   3   8      235.19      232.46      5.09 o 
   9   3   8       74.06       80.57      3.06 o 
  10   3   8      100.18       95.83      3.50 o 
  11   3   8       14.96       19.61      2.80 o 
  -5   4   8       55.17       53.26      3.68 o 
  -4   4   8       21.05       22.14      2.79 o 
  -3   4   8        0.30        0.03      1.32 o 
  -2   4   8      884.08      890.06     19.89 o 
  -1   4   8      869.86      821.81     18.00 o 
   0   4   8      192.63      200.07      5.91 o 
   1   4   8        1.44        2.25      1.15 o 
   2   4   8        0.64        7.30      1.40 o 
   3   4   8        4.18        2.38      0.82 o 
   4   4   8      108.64      104.60      3.20 o 
   5   4   8        9.19        9.04      1.13 o 
   6   4   8      901.06      902.21     13.96 o 
   7   4   8      258.09      240.19      5.01 o 
   8   4   8       51.82       58.72      4.19 o 
   9   4   8      183.33      172.94      4.39 o 
  10   4   8      155.72      156.49      4.38 o 
  11   4   8       18.22       17.42      2.17 o 
  -5   5   8        0.81        1.15      2.39 o 
  -4   5   8       25.16       23.44      2.88 o 
  -3   5   8      138.95      142.14      3.89 o 
  -2   5   8      180.36      179.48      4.32 o 
  -1   5   8        0.28       -0.02      1.01 o 
   0   5   8       99.67      104.70      4.00 o 
   1   5   8      255.28      253.55      6.81 o 
   2   5   8      338.06      331.84      5.86 o 
   3   5   8      154.51      147.50      3.33 o 
   4   5   8       43.71       39.57      1.83 o 
   5   5   8      172.49      173.70      3.92 o 
   6   5   8      131.53      137.42      3.44 o 
   7   5   8      684.43      684.23     11.14 o 
   8   5   8      174.25      200.24      6.19 o 
   9   5   8       63.35       63.57      3.24 o 
  10   5   8        1.14        0.81      2.20 o 
  -4   6   8       20.11       23.94      3.04 o 
  -3   6   8       11.93        7.69      2.21 o 
  -2   6   8       18.55       17.07      1.73 o 
  -1   6   8      242.25      239.30     12.85 o 
   0   6   8      245.97      243.71      6.81 o 
   1   6   8      222.91      238.41      6.51 o 
   2   6   8       10.06       15.25      1.25 o 
   3   6   8      170.86      172.64      3.75 o 
   4   6   8      279.79      265.64      5.10 o 
   5   6   8     1579.89     1644.40     51.92 o 
   6   6   8      500.63      505.60     11.10 o 
   7   6   8       66.02       63.07      3.80 o 
   8   6   8       17.34       16.66      2.55 o 
   9   6   8       26.06       25.60      3.11 o 
  10   6   8      129.58      119.42      5.81 o 
  -4   7   8       58.37       55.52      4.09 o 
  -3   7   8       10.12       11.91      2.51 o 
  -2   7   8      141.05      156.50      5.76 o 
  -1   7   8      333.45      336.37      6.43 o 
   0   7   8       61.84       58.72      2.35 o 
   1   7   8      142.71      121.50      4.29 o 
   2   7   8      448.64      450.58     10.44 o 
   3   7   8       20.45       20.43      1.44 o 
   4   7   8       48.88       49.24      3.28 o 
   5   7   8        1.52        1.05      1.62 o 
   6   7   8       70.43       79.02      4.27 o 
   7   7   8       29.73       39.41      3.34 o 
   8   7   8      137.26      141.25      6.00 o 
   9   7   8       71.44       80.97      4.78 o 
  10   7   8       73.44       65.89      4.73 o 
  -3   8   8       54.86       61.23      4.12 o 
  -2   8   8       72.25       75.47      4.25 o 
  -1   8   8       66.35       66.73      3.79 o 
   0   8   8       10.15       10.95      1.49 o 
   2   8   8      896.35      937.40     20.65 o 
   3   8   8      132.99      140.83      5.36 o 
   4   8   8       67.05       62.36      3.70 o 
   5   8   8      149.99      132.17      5.42 o 
   6   8   8       63.73       65.71      4.19 o 
   7   8   8       57.39       63.09      4.28 o 
   8   8   8      137.09      154.93      6.64 o 
   9   8   8        3.19        2.77      2.53 o 
   1   9   8      144.77      148.51      6.08 o 
   2   9   8       77.10       84.94      4.48 o 
   4   9   8       13.81       14.10      2.31 o 
   5   9   8       93.68       90.69      4.74 o 
   6   9   8        4.64        3.15      2.22 o 
   7   9   8        0.01       -0.45      2.27 o 
   8   9   8       22.55       27.34      3.66 o 
   0  10   8        0.00        0.00      2.48 o 
   1  10   8       84.54       97.14      5.62 o 
   2  10   8      102.01      122.52      5.75 o 
   4  10   8       34.42       34.03      3.24 o 
   5  10   8        4.50        3.08      2.23 o 
   6  10   8       75.38       74.05      4.80 o 
   7  10   8      128.60      136.46      6.55 o 
   2  11   8      113.97      123.45      6.06 o 
   4  11   8        4.74        4.23      2.22 o 
   5  11   8      100.81       87.02      5.07 o 
   0  -4   9        8.75       10.41      2.79 o 
   3  -4   9      137.44      168.03      6.08 o 
   4  -4   9       56.00       57.00      3.81 o 
  -2  -3   9       66.13       66.34      4.65 o 
  -1  -3   9        2.02        1.77      2.41 o 
   0  -3   9      132.96      131.76      5.81 o 
   1  -3   9        3.83        3.47      2.04 o 
   2  -3   9        2.31        0.65      1.96 o 
   3  -3   9       45.24       42.84      3.18 o 
   4  -3   9        1.56        2.15      2.02 o 
   5  -3   9      115.79      125.51      5.34 o 
   6  -3   9       22.83       27.41      3.11 o 
   7  -3   9       11.66       15.86      2.84 o 
  -2  -2   9        0.52        1.43      1.52 o 
  -1  -2   9       22.80       23.28      1.95 o 
   0  -2   9      152.44      155.51      4.04 o 
   1  -2   9       41.00       46.37      2.28 o 
   2  -2   9       76.92       82.32      3.99 o 
   3  -2   9       37.59       40.69      3.01 o 
   4  -2   9      134.52      141.02      5.32 o 
   5  -2   9      250.13      274.95      8.20 o 
   6  -2   9        0.28        0.99      2.01 o 
   7  -2   9        9.24        6.43      2.38 o 
   8  -2   9        7.07        9.01      2.60 o 
  -3  -1   9      113.07      118.27      3.09 o 
  -2  -1   9       30.72       30.12      2.12 o 
  -1  -1   9       95.24       92.13      3.11 o 
   0  -1   9       23.00       22.32      1.77 o 
   1  -1   9        5.03        4.48      1.27 o 
   2  -1   9       82.93       89.23      4.02 o 
   3  -1   9       67.14       69.80      3.62 o 
   4  -1   9      127.35      133.15      5.03 o 
   5  -1   9       32.40       34.64      2.90 o 
   6  -1   9       47.66       49.16      3.37 o 
   7  -1   9      198.21      187.06      6.62 o 
   8  -1   9      113.75      117.40      5.32 o 
   9  -1   9       11.27       15.71      2.85 o 
  -4   0   9       79.61       88.72      3.35 o 
  -3   0   9       34.45       34.53      1.95 o 
  -2   0   9       56.89       57.87      2.71 o 
  -1   0   9       63.98       63.13      3.57 o 
   0   0   9      184.52      185.17      4.26 o 
   1   0   9      931.62      879.04     13.54 o 
   2   0   9      128.99      135.87      4.90 o 
   3   0   9       18.66       22.27      2.14 o 
   4   0   9       10.82        8.29      1.70 o 
   5   0   9       61.79       62.68      3.39 o 
   6   0   9      326.61      325.23      9.02 o 
   7   0   9       45.13       47.50      3.36 o 
   8   0   9      113.08      102.81      4.85 o 
   9   0   9       71.48       67.41      4.27 o 
  -4   1   9        0.50        0.65      1.37 o 
  -3   1   9      117.79      123.44      3.16 o 
  -2   1   9      374.27      371.62      7.16 o 
  -1   1   9      493.80      473.24      8.33 o 
   0   1   9      305.49      295.20      8.64 o 
   1   1   9        8.64        6.98      1.23 o 
   2   1   9       22.29       21.38      2.14 o 
   3   1   9      195.18      195.78      6.06 o 
   4   1   9      311.03      306.48      8.29 o 
   5   1   9      505.14      497.17     12.04 o 
   6   1   9      122.39      128.82      5.01 o 
   7   1   9      199.05      208.15      6.77 o 
   8   1   9       40.01       45.63      3.39 o 
   9   1   9       53.16       57.92      3.95 o 
  10   1   9      143.89      150.48      6.21 o 
  -4   2   9       61.55       72.49      3.26 o 
  -3   2   9       52.07       52.52      4.21 o 
  -2   2   9       61.47       59.88      2.70 o 
  -1   2   9       34.10       32.41      1.93 o 
   0   2   9       32.48       30.09      1.76 o 
   1   2   9       84.55       79.91      4.86 o 
   2   2   9       42.61       37.35      2.54 o 
   3   2   9       54.68       56.67      3.15 o 
   4   2   9        6.28        7.88      1.65 o 
   5   2   9      136.79      135.93      3.43 o 
   6   2   9        0.46        1.96      1.49 o 
   7   2   9      555.28      567.38     10.45 o 
   8   2   9      691.86      677.58     11.42 o 
   9   2   9       53.52       52.37      2.67 o 
  10   2   9        4.30        5.10      1.71 o 
  -4   3   9       94.99       98.84      8.90 o 
  -3   3   9       17.95       21.22      2.03 o 
  -1   3   9      344.24      316.39      8.58 o 
   0   3   9      149.08      142.81      5.07 o 
   1   3   9      106.79      101.37      4.06 o 
   2   3   9       18.33       15.30      1.91 o 
   3   3   9      226.12      202.03      6.10 o 
   4   3   9      714.68      713.81     15.97 o 
   5   3   9        3.89        3.97      2.24 o 
   6   3   9        9.16        6.94      1.27 o 
   7   3   9       59.92       49.78      2.75 o 
   8   3   9      175.32      182.05      6.68 o 
   9   3   9       81.67       90.58      3.34 o 
  10   3   9      130.61      140.39      4.24 o 
  -4   4   9       20.05       21.51      2.16 o 
  -3   4   9        0.65       -0.12      1.51 o 
  -2   4   9       71.48       74.21      2.89 o 
  -1   4   9       61.60       63.06      3.43 o 
   0   4   9       72.52       77.51      3.56 o 
   1   4   9        2.70        2.63      1.44 o 
   2   4   9      144.94      149.48      4.96 o 
   3   4   9      152.40      161.93      5.25 o 
   4   4   9      283.03      280.47     14.26 o 
   5   4   9        0.28        0.45      1.00 o 
   6   4   9      104.70      104.95      5.47 o 
   7   4   9      265.07      250.50      5.28 o 
   8   4   9      381.16      374.69      7.16 o 
   9   4   9      210.40      222.44      7.21 o 
  10   4   9       33.45       34.56      2.41 o 
  -3   5   9       22.38       22.13      2.01 o 
  -2   5   9        3.78        2.63      1.47 o 
   0   5   9      448.17      406.84     10.22 o 
   1   5   9      265.42      263.72      7.31 o 
   2   5   9      127.03      145.21      4.85 o 
   3   5   9        2.08        2.70      1.35 o 
   4   5   9       20.31       17.29      1.43 o 
   5   5   9      263.65      251.60      5.05 o 
   6   5   9        9.25        5.91      1.24 o 
   7   5   9       23.87       22.22      1.73 o 
   8   5   9       61.67       54.33      2.57 o 
   9   5   9       28.60       31.24      2.21 o 
  10   5   9       14.71       15.04      3.01 o 
  -3   6   9       21.23       24.35      3.11 o 
  -2   6   9       50.35       53.53      2.65 o 
  -1   6   9      492.46      499.64      8.87 o 
   0   6   9      382.41      358.64      9.36 o 
   1   6   9      216.79      186.17      5.77 o 
   2   6   9        0.02       -0.12      1.34 o 
   3   6   9       28.87       36.00      1.82 o 
   4   6   9      331.71      343.53      6.32 o 
   5   6   9      255.09      264.75      7.32 o 
   6   6   9        0.30        0.55      1.16 o 
   7   6   9        6.25        7.26      2.12 o 
   8   6   9       19.91       21.02      2.98 o 
   9   6   9       60.54       72.00      4.59 o 
  10   6   9       12.17        8.58      2.85 o 
  -3   7   9        6.08        7.03      2.63 o 
  -2   7   9        3.58        2.26      1.66 o 
  -1   7   9      114.50      120.18      4.61 o 
   0   7   9        2.69        0.75      1.23 o 
   1   7   9        0.92        0.62      1.53 o 
   2   7   9      405.68      364.94      9.11 o 
   3   7   9      557.08      549.53      9.17 o 
   4   7   9      105.79      110.78      3.08 o 
   5   7   9       27.59       28.19      2.88 o 
   6   7   9       81.52       95.61      4.71 o 
   7   7   9       34.19       30.90      3.17 o 
   8   7   9       85.44       83.65      4.79 o 
   9   7   9       26.45       29.97      3.58 o 
  -2   8   9        0.05       -0.07      2.26 o 
  -1   8   9       14.22       14.67      1.90 o 
   0   8   9      110.20      118.46      3.50 o 
   1   8   9      154.74      155.70      5.44 o 
   3   8   9        0.31        0.30      1.68 o 
   4   8   9        7.37        7.69      2.15 o 
   5   8   9      130.75      144.87      5.81 o 
   6   8   9       63.80       62.05      4.22 o 
   7   8   9        4.82        5.72      2.47 o 
   8   8   9        0.71        4.08      2.52 o 
   9   8   9        2.63        6.37      2.79 o 
   1   9   9      100.44       85.92      4.49 o 
   3   9   9      303.17      266.60      8.18 o 
   4   9   9       66.40       62.51      4.04 o 
   5   9   9       50.49       52.63      3.93 o 
   6   9   9        0.05        1.09      2.23 o 
   7   9   9      166.16      176.84      7.21 o 
   8   9   9      216.67      241.52      8.79 o 
   1  10   9       37.74       36.11      3.73 o 
   3  10   9      110.14       86.23      4.59 o 
   4  10   9       56.38       44.37      3.61 o 
   5  10   9        3.24        4.22      2.45 o 
   6  10   9      121.35      133.75      6.24 o 
   2  -3  10      105.14      106.07      4.96 o 
   4  -3  10       47.13       50.68      3.80 o 
   5  -3  10      182.93      205.27      7.20 o 
   0  -2  10        1.67        2.02      2.10 o 
   1  -2  10        0.49        2.85      2.04 o 
   2  -2  10       49.67       42.68      3.28 o 
   3  -2  10      136.50      149.90      5.81 o 
   4  -2  10       37.02       29.47      2.98 o 
   5  -2  10       37.06       44.30      3.53 o 
   6  -2  10        3.32        5.86      2.50 o 
   7  -2  10       15.91       10.90      2.84 o 
  -1  -1  10        0.01        0.50      1.58 o 
   0  -1  10      116.61      114.54      3.62 o 
   1  -1  10      360.10      335.62      9.22 o 
   2  -1  10      214.38      234.16      7.30 o 
   3  -1  10       31.26       34.40      3.02 o 
   4  -1  10        4.93        5.31      2.06 o 
   5  -1  10       52.40       47.55      3.47 o 
   6  -1  10      218.87      252.51      8.02 o 
   7  -1  10      198.43      216.80      7.49 o 
   8  -1  10       17.44       13.30      2.84 o 
  -2   0  10       10.82       10.03      1.89 o 
  -1   0  10       95.57       86.66      4.08 o 
   0   0  10       53.27       54.11      2.62 o 
   1   0  10        3.40        7.27      2.02 o 
   2   0  10       23.49       27.57      2.70 o 
   3   0  10       24.72       21.28      2.50 o 
   4   0  10        0.43        0.36      1.72 o 
   5   0  10       30.37       29.83      2.88 o 
   6   0  10      180.97      193.55      6.70 o 
   7   0  10        3.04        2.97      2.14 o 
   8   0  10        6.29        3.68      2.32 o 
  -2   1  10      158.20      160.03      4.43 o 
  -1   1  10      114.77      117.26      3.81 o 
   0   1  10        8.21        8.74      1.58 o 
   1   1  10      113.97      114.01      4.73 o 
   2   1  10       73.13       79.65      3.85 o 
   3   1  10       12.79       13.06      2.04 o 
   4   1  10       11.31       14.44      2.25 o 
   5   1  10        7.51        7.44      1.87 o 
   6   1  10       10.11        7.56      2.14 o 
   7   1  10      101.59      109.93      5.07 o 
   8   1  10      207.75      213.91      7.32 o 
   9   1  10        1.92        0.91      2.20 o 
  -3   2  10       22.28       28.14      3.82 o 
  -2   2  10        9.23        9.29      2.44 o 
  -1   2  10       11.14       13.89      1.79 o 
   0   2  10       30.17       34.92      2.07 o 
   1   2  10      318.50      304.13      8.52 o 
   2   2  10      174.90      154.96      5.44 o 
   3   2  10       20.75       18.10      2.26 o 
   4   2  10       47.07       44.47      3.05 o 
   5   2  10       27.83       24.82      2.55 o 
   6   2  10       20.97       26.78      2.71 o 
   7   2  10       43.78       48.68      2.40 o 
   8   2  10        1.04        1.05      1.49 o 
   9   2  10       34.34       29.88      2.34 o 
  -3   3  10       50.71       56.60      3.61 o 
  -2   3  10       71.98       75.98      3.20 o 
  -1   3  10      103.11       91.14      4.48 o 
   0   3  10       98.29       87.80      4.24 o 
   1   3  10       11.80       12.27      2.14 o 
   2   3  10       80.89       77.80      3.83 o 
   3   3  10      123.64      130.96      5.01 o 
   4   3  10      209.82      207.25      6.58 o 
   5   3  10      239.19      224.39      6.88 o 
   6   3  10        3.32        3.85      1.83 o 
   7   3  10        0.35        0.80      1.33 o 
   8   3  10       73.58       76.66      3.18 o 
   9   3  10       89.43       78.91      3.30 o 
  -2   4  10       63.42       66.84      4.99 o 
  -1   4  10        3.87        2.20      1.94 o 
   0   4  10       33.73       30.44      2.77 o 
   1   4  10      213.44      193.58      6.29 o 
   2   4  10      800.63      742.00     16.73 o 
   3   4  10      289.44      286.90      8.00 o 
   4   4  10       43.76       44.22      2.97 o 
   5   4  10        8.62        9.00      1.89 o 
   6   4  10       15.51       18.08      3.10 o 
   7   4  10        1.30        1.70      1.34 o 
   8   4  10      139.37      140.94      4.47 o 
   9   4  10       66.99       65.33      3.15 o 
  10   4  10        9.08        6.55      2.13 o 
  -2   5  10        4.09        3.29      1.66 o 
   0   5  10      242.11      235.95      7.27 o 
   1   5  10      185.38      159.31      5.57 o 
   2   5  10      312.23      289.40      8.06 o 
   3   5  10        0.05        0.52      1.44 o 
   4   5  10      275.47      284.86      7.94 o 
   5   5  10      474.47      464.90     11.45 o 
   6   5  10       72.55       72.00      2.73 o 
   7   5  10       11.85       13.05      1.67 o 
   8   5  10        6.34        5.85      1.58 o 
   9   5  10       65.47       65.95      3.12 o 
  -2   6  10        0.64        1.43      1.76 o 
  -1   6  10       74.64       93.31      5.88 o 
   0   6  10        5.10        5.94      2.09 o 
   1   6  10       16.41       19.12      2.35 o 
   2   6  10       71.19       66.29      3.55 o 
   3   6  10      148.89      145.42      5.07 o 
   4   6  10       42.59       39.94      2.69 o 
   5   6  10      118.52      115.54      3.38 o 
   6   6  10        0.01        0.21      1.23 o 
   7   6  10        8.07        6.54      1.46 o 
   8   6  10       18.54       22.53      2.05 o 
   9   6  10      110.30      116.57      5.83 o 
  -1   7  10        4.68        3.42      1.70 o 
   0   7  10       79.08       73.88      2.91 o 
   1   7  10      127.57      140.73      5.31 o 
   2   7  10       61.14       59.75      3.45 o 
   3   7  10       18.27       22.39      2.41 o 
   4   7  10       22.57       20.41      2.19 o 
   5   7  10      214.18      236.25      6.01 o 
   6   7  10      191.36      206.60      7.33 o 
   7   7  10       11.90       17.03      2.84 o 
   8   7  10        6.49        7.28      2.59 o 
   9   7  10       27.12       28.52      3.70 o 
   0   8  10       11.95       12.87      1.82 o 
   1   8  10        0.45        0.58      1.32 o 
   2   8  10        0.32        0.17      1.96 o 
   4   8  10      142.16      140.32      5.77 o 
   5   8  10      360.64      388.79     11.03 o 
   6   8  10      421.15      443.00     12.37 o 
   7   8  10       12.30       14.85      3.01 o 
   8   8  10       91.20       85.26      5.28 o 
   4   9  10       44.83       50.37      3.87 o 
   5   9  10       45.46       51.67      4.04 o 
   6   9  10        5.02        8.48      2.85 o 
   7   9  10       64.13       71.37      5.10 o 
   4  10  10       44.48       48.17      3.95 o 
   5  10  10       65.58       59.26      4.43 o 
   1  -1  11       41.31       44.61      3.56 o 
   2  -1  11       81.93       87.05      4.60 o 
   3  -1  11       51.62       64.11      4.12 o 
   4  -1  11        0.78        1.20      2.22 o 
   6  -1  11        0.68        1.78      2.41 o 
   0   0  11        4.41        4.53      2.34 o 
   1   0  11       38.81       44.82      3.48 o 
   2   0  11       36.42       42.77      3.35 o 
   3   0  11       37.20       36.59      3.23 o 
   4   0  11      104.16      113.65      5.20 o 
   5   0  11       13.27       15.06      2.61 o 
   6   0  11        0.15        0.87      2.21 o 
   7   0  11        3.79        6.39      2.53 o 
   0   1  11       29.62       29.23      3.17 o 
   1   1  11      244.49      236.53      7.58 o 
   2   1  11      218.91      229.68      7.37 o 
   3   1  11       22.69       21.00      2.59 o 
   4   1  11       57.40       56.57      3.85 o 
   5   1  11        2.18        2.94      2.06 o 
   6   1  11       85.94       86.02      4.62 o 
   7   1  11      159.30      169.58      6.51 o 
   8   1  11      107.86      121.03      5.64 o 
  -1   2  11       45.12       41.92      3.59 o 
   0   2  11       66.28       64.81      4.10 o 
   1   2  11       45.75       47.58      3.45 o 
   2   2  11        0.08        0.21      1.84 o 
   3   2  11       85.48       74.56      4.11 o 
   4   2  11      154.35      159.77      5.99 o 
   5   2  11      208.83      209.78      7.03 o 
   6   2  11       59.85       60.80      3.97 o 
   7   2  11        1.22        1.76      2.14 o 
   8   2  11        0.51       -0.02      2.23 o 
  -1   3  11      147.48      141.70      5.97 o 
   0   3  11       50.91       44.48      3.45 o 
   1   3  11        5.57        6.51      2.16 o 
   2   3  11      273.11      244.21      7.58 o 
   3   3  11      404.60      377.58     10.18 o 
   4   3  11      234.27      235.76      7.40 o 
   5   3  11       43.54       52.63      3.51 o 
   6   3  11       38.53       40.25      3.20 o 
   7   3  11       55.03       55.88      3.79 o 
   8   3  11       97.81      104.89      5.19 o 
  -1   4  11       20.19       22.04      2.86 o 
   0   4  11       25.81       29.15      2.98 o 
   1   4  11       64.05       59.47      3.62 o 
   2   4  11       65.10       52.58      3.34 o 
   3   4  11        8.94       10.22      2.01 o 
   4   4  11       48.97       47.67      3.36 o 
   5   4  11        4.06        6.37      2.09 o 
   6   4  11       28.12       35.23      3.08 o 
   7   4  11       13.56       14.62      2.51 o 
   8   4  11       24.56       24.68      2.19 o 
   9   4  11        0.04       -0.06      1.70 o 
  -1   5  11       17.55       15.96      3.05 o 
   0   5  11       67.17       67.03      3.93 o 
   1   5  11        0.60       -0.64      1.83 o 
   2   5  11       41.45       44.57      3.20 o 
   3   5  11      162.91      158.17      5.72 o 
   4   5  11       58.15       71.63      3.90 o 
   5   5  11      110.09      111.09      4.78 o 
   6   5  11       15.71       16.16      2.50 o 
   7   5  11        1.41        0.52      1.87 o 
   8   5  11       36.93       40.53      5.47 o 
   9   5  11       97.46      109.53      8.07 o 
   0   6  11        0.04        0.14      2.01 o 
   1   6  11        1.35        0.94      1.95 o 
   2   6  11       42.20       46.97      3.32 o 
   3   6  11      183.52      193.58      6.39 o 
   4   6  11       47.86       41.53      2.98 o 
   5   6  11        1.93       -0.53      1.75 o 
   6   6  11       88.37       93.96      4.57 o 
   7   6  11      231.36      246.84      5.57 o 
   8   6  11       81.83       81.09      3.41 o 
   0   7  11       33.27       29.33      2.27 o 
   1   7  11        7.18        5.29      2.21 o 
   2   7  11       17.92       16.61      2.48 o 
   3   7  11       14.55        8.92      2.20 o 
   4   7  11       55.11       51.38      3.36 o 
   5   7  11      295.09      304.30      8.52 o 
   7   7  11       44.86       45.65      3.93 o 
   8   7  11        2.54        3.56      2.78 o 
   1   8  11        0.46       -0.87      1.42 o 
   2   8  11       59.85       59.90      3.95 o 
   6   8  11       23.40       23.87      3.42 o 
   7   8  11       16.90       19.56      3.34 o 
   3   1  12        9.66        9.21      2.57 o 
   4   1  12       28.86       27.57      3.15 o 
   5   1  12      139.27      173.36      6.77 o 
   2   2  12       33.19       41.38      3.53 o 
   3   2  12        8.31        8.73      2.40 o 
   4   2  12       62.21       69.40      4.40 o 
   5   2  12       92.06      107.04      5.23 o 
   6   2  12       17.18       15.35      2.80 o 
   1   3  12       48.33       50.83      3.70 o 
   2   3  12       57.25       58.02      3.96 o 
   3   3  12        6.82        5.23      2.20 o 
   4   3  12        0.19       -0.88      2.03 o 
   5   3  12        9.45        7.83      2.38 o 
   6   3  12       26.77       33.16      3.07 o 
   7   3  12       81.55       87.35      4.79 o 
   1   4  12       27.74       24.98      3.01 o 
   2   4  12        8.92        9.96      2.40 o 
   3   4  12       14.72       14.87      2.55 o 
   4   4  12      133.11      128.77      5.34 o 
   5   4  12      157.69      156.20      6.10 o 
   6   4  12      131.84      139.81      5.91 o 
   7   4  12        0.60        1.38      2.14 o 
   1   5  12        7.44        7.62      2.35 o 
   2   5  12       24.22       27.22      3.01 o 
   3   5  12      147.34      153.25      5.93 o 
   4   5  12       99.18       91.35      4.59 o 
   5   5  12       47.96       52.65      3.61 o 
   6   5  12        1.34        1.47      2.21 o 
   7   5  12      138.13      175.23      6.56 o 
   2   6  12       31.80       28.64      3.09 o 
   3   6  12       20.06       18.45      2.66 o 
   4   6  12       18.89       19.94      2.66 o 
   5   6  12       34.67       24.78      2.82 o 
   6   6  12       88.74       97.94      4.90 o 
   7   6  12      122.41      132.34      5.73 o 
   3   7  12       12.70       12.33      2.65 o 
   4   7  12       58.10       64.08      3.99 o 
   5   7  12       33.41       29.34      2.96 o 
   6   7  12       43.71       45.82      3.49 o 
                                                 
